# Supplementary material for: Comprehensive assessment of mRNA isoform detection methods for long-read sequencing data
Source: Nat Commun. 2024 May 10;15:3972. doi: 10.1038/s41467-024-48117-3 (PMC11087464; doi:10.1038/s41467-024-48117-3)
Supplement: Supplementary file 4 — Supplementary Data 1 [file 41467_2024_48117_MOESM4_ESM.xlsx]

## Sheet: Table S1
Supplementary Data 1. Summary information of experimental datasets.
Column Name	Description
BioProject ID	The NCBI BioProject ID of the sample
SRA ID	The NCBI SRA ID of the sample
Sequencer Manufacturer	The type of sequencer used for the sample sequencing
Sequencer Model	The type of sequencer model used for the sample sequencing
Species	The species of the sample
Sample Name	Name of the sample, including cell types and replicates
Paper	The corresponding publication record of the sample
Mean Depth	Mean isoform depth of the sample
No.of raw reads	Total number of raw sequencing reads of the sample
No. of mapped reads	Total number of sample reads mapped to the reference genome
Mean Quality score	Mean quality score of the sample sequences
Median read length	Median read length of the sample sequences
Mean GC level	Mean GC level of the sample
Sample Name in this paper	BioProject ID	SRA ID	Sequencer Manufacturer	Sequencer Model	Species	Lib. Prep. Kit	Flow Cell	Technology	Basecaller	Sample Name	Paper	Mean Depth	No.of raw reads	No. of mapped reads	Mean Quality score	Median read length	Mean GC level
M1	PRJNA787360	SRR17960979	ONT	MinION (R9.4.1)	Mouse	SQK-LSK109	?	ONT 1D PCR cDNA	Guppy 4.0.11	Activated CD8 T cell, rep1	D'Angeli et al., 2022	28.295	3807179	3778717	10.4486	987	0.480389
M2	PRJNA787360	SRR17960971	ONT	MinION (R9.4.1)	Mouse	SQK-LSK109	?	ONT 1D PCR cDNA	Guppy 4.0.11	Naive CD8 T cell, rep1	D'Angeli et al., 2022	18.8591	2837565	2813368	10.4702	1000	0.472762
M7	PRJNA731598	SRR14630760	ONT	MinION (R9.4.1)	Mouse	SQK-LSK109	?	ONT ? PCR cDNA	Guppy 4.0.14	E15.5 neural stem cells	Ding et al., 2022	22.4989	3745536	3383152	12.3944	652	0.429887
M8	PRJNA731598	SRR14630758	ONT	MinION (R9.4.1)	Mouse	SQK-LSK109	?	ONT ? PCR cDNA	Guppy 4.0.14	P1.5 neural stem cells	Ding et al., 2022	23.5041	3715576	3470532	12.4401	678	0.419079
Naïve hESC rep1	PRJNA947488	SRX19746659	ONT	PromethION (R9.4.1)	Human	?	?	ONT ? ? cDNA	Guppy 5.1.13	FINE2A	Su et al., 2023	48.3417	22827172	22717021	12.3528	885	0.47495
Naïve hESC rep2	PRJNA947488	SRX19746660	ONT	PromethION (R9.4.1)	Human	?	?	ONT ? ? cDNA	Guppy 5.1.13	FINE2B	Su et al., 2023	46.5292	24377245	24273437	12.3377	879	0.471995
Primed hESC rep1	PRJNA947488	SRX19746661	ONT	PromethION (R9.4.1)	Human	?	?	ONT ? ? cDNA	Guppy 5.1.13	TesR7A	Su et al., 2023	36.4412	17357288	17054889	12.1582	1071	0.464229
Primed hESC rep2	PRJNA947488	SRX19746662	ONT	PromethION (R9.4.1)	Human	?	?	ONT ? ? cDNA	Guppy 5.1.13	TesR7B	Su et al., 2023	34.8352	18458589	18030492	12.1322	967	0.458422
C1	PRJNA533634	SRR8929005	ONT	MinION (R9.4.1)	C.elegans	SQK-RNA001	FLO-MIN106	ONT 1D noPCR dRNA	Albacore 2.0.1	L1 larva stage	Li et al., 2020	42.9619	1878418	1516055	7.37509	718	0.43168
C2	PRJNA533634	SRR8929004	ONT	MinION (R9.4.1)	C.elegans	SQK-RNA001	FLO-MIN106	ONT 1D noPCR dRNA	Albacore 2.0.1	Mix stage	Li et al., 2020	43.6286	1682708	1383601	7.70058	916	0.421114
C3	PRJNA533634	SRR8929006	ONT	MinION (R9.4.1)	C.elegans	SQK-RNA001	FLO-MIN106	ONT 1D noPCR dRNA	Albacore 2.0.1	Young adult stage	Li et al., 2020	75.7545	2569551	2288586	7.49984	729	0.450806
D1	PRJEB34849	ERR3588905	ONT	MinION (R9.4)	Drosophila	SQK-PCS109	FLO-MIN106	ONT ? PCR cDNA	Guppy 3.4.8	Drosophila	Sahlin et al., 2021	86.7527	4812302	4262542	11.0675	715	0.447073
H2	PRJNA703954	SRR13762841	ONT	MinION (R9.4)	Human	SQK-RNA001	?	ONT 1D noPCR dRNA	Albacore 2.0	Beta cells treated with cytokines, rep2	Thomaidou et al., 2021	12.9886	1647612	1602056	10.4391	1015	0.488967
H1	PRJNA703954	SRR13762843	ONT	MinION (R9.4)	Human	SQK-RNA001	?	ONT 1D noPCR dRNA	Albacore 2.0	Beta cells, rep1	Thomaidou et al., 2021	12.9629	2490648	2454258	10.3901	705	0.472877
C4	PRJNA834154	SRR19055922	ONT	GridION (R9.4.1)	C.elegans	SQK-RNA002	?	ONT 1D noPCR dRNA	Guppy 6.0.1	Unselected N2, rep1	Viscardi et al., 2022	43.6963	1397569	1287225	11.0579	683	0.438011
C5	PRJNA834154	SRR19055924	ONT	GridION (R9.4.1)	C.elegans	SQK-RNA002	?	ONT 1D noPCR dRNA	Guppy 6.0.1	Unselected N2, rep2	Viscardi et al., 2022	27.3433	785086	727820	10.6066	685	0.428589
M3	PRJNA838649	SRR19257401	ONT	PromethION (R9.4)	Mouse	SQK-PCS109	FLO-MIN109	ONT ? PCR cDNA	?	Retinal cells (control), rep3	Yao et al., 2023	36.2085	5313995	5304987	10.3009	1387	0.483903
M4	PRJNA838649	SRR19257398	ONT	PromethION (R9.4)	Mouse	SQK-PCS109	FLO-MIN109	ONT ? PCR cDNA	?	Retical cells (glaucomatous), rep3	Yao et al., 2023	30.9562	4439186	4431364	10.2979	1397	0.483596
H3	PRJNA522007	SRR8568871	PacBio	Sequel	Human	SMRTbell Template Prep Kit 1.0-SPv3	SMRT 1M v2	PacBio CCS PCR cDNA	SMRTLink 5.0	Hela cells, rep1	Alles et al., 2023	12.968	1093148	1076251	NA	1471	0.498446
H4	PRJNA522007	SRR8568873	PacBio	Sequel	Human	SMRTbell Template Prep Kit 1.0-SPv3	SMRT 1M v2	PacBio CCS PCR cDNA	SMRTLink 5.0	iPSC cells, rep1	Alles et al., 2023	8.41761	1285092	1077992	NA	1248	0.467929
M5	PRJNA668300	SRR12800923	PacBio	Sequel	Mouse	SMRTbell Template Prep Kit ?	?	PacBio CCS PCR cDNA	SMRTLink 5.0.1.9585	CD4SP cells	Liu et al., 2021	4.09617	343426	301735	NA	2582	0.44537
M6	PRJNA668300	SRR12800924	PacBio	Sequel	Mouse	SMRTbell Template Prep Kit ?	?	PacBio CCS PCR cDNA	SMRTLink 5.0.1.9586	CD8SP cells	Liu et al., 2021	4.2006	374971	345311	NA	2432	0.446136
M9	PRJNA66167	SRR22522188	PacBio	Sequel II	Mouse	SMRTbell Template Prep Kit 2.0	?	PacBio ? PCR cDNA	CCS 4.0.0	Cerebral cells	Yue et al., 2014	30.5342	2683448	2675976	NA	2089	0.502684
M10	PRJNA66167	SRR22522033	PacBio	Sequel II	Mouse	SMRTbell Template Prep Kit 2.1	?	PacBio ? PCR cDNA	CCS 4.0.0	Hippocampus cells	Yue et al., 2014	42.6115	3529545	3525845	NA	2232	0.494347
D2	PRJNA693662	SRR13494726	PacBio	RS	Drosophila	?	?	PacBio CLR PCR cDNA	?	Testis	Zhang et al., 2021	52.5394	1403837	1127842	8.24248	1305	0.482674
ERR2856516	PRJEB29366	ERR2856516	ONT	MinION (R9.5)	Human	SQK-LSK108	?	ONT 1D PCR cDNA	Albacore 2.1.3	ERR2856516	Zhu et al., 2021	531.14	15075784	305080	7.41288	958	0.446704
ERR2856517	PRJEB29366	ERR2856517	ONT	MinION (R9.5)	Human	SQK-LSK108	?	ONT 1D PCR cDNA	Albacore 2.1.3	ERR2856517	Zhu et al., 2021	316.13	5691440	205948	7.29439	902	0.44702
ERR5762894	PRJEB44502	ERR5762894	ONT	GridION (NA)	Human	SQK-PCS109	?	ONT ? PCR cDNA	Guppy 3.2.2	ERR5762894	Wright et al., 2022	12819.4	46013316	8560728	11.8501	864	0.436794
ERR5762895	PRJEB44502	ERR5762895	ONT	GridION (NA)	Human	SQK-PCS109	?	ONT ? PCR cDNA	Guppy 3.2.2	ERR5762895	Wright et al., 2022	10213.8	56944512	6271548	11.5803	963	0.444551
ERR5762896	PRJEB44502	ERR5762896	ONT	GridION (NA)	Human	SQK-PCS109	?	ONT ? PCR cDNA	Guppy 3.2.2	ERR5762896	Wright et al., 2022	13525.6	45799184	8957268	11.6043	866	0.437976
ERR5762897	PRJEB44502	ERR5762897	ONT	GridION (NA)	Human	SQK-PCS109	?	ONT ? PCR cDNA	Guppy 3.2.2	ERR5762897	Wright et al., 2022	5566.96	30617900	3665448	11.7683	893	0.438848
ERR5762898	PRJEB44502	ERR5762898	ONT	GridION (NA)	Human	SQK-PCS109	?	ONT ? PCR cDNA	Guppy 3.2.2	ERR5762898	Wright et al., 2022	9434.3	43012500	6277600	11.6218	860	0.438206
ERR5762899	PRJEB44502	ERR5762899	ONT	GridION (NA)	Human	SQK-PCS109	?	ONT ? PCR cDNA	Guppy 3.2.2	ERR5762899	Wright et al., 2022	7660.23	39171476	5100964	11.7208	864	0.43788
ERR5762900	PRJEB44502	ERR5762900	ONT	GridION (NA)	Human	SQK-PCS109	?	ONT ? PCR cDNA	Guppy 3.2.2	ERR5762900	Wright et al., 2022	3725.65	36684144	2431468	11.5647	897	0.444793
ERR5762901	PRJEB44502	ERR5762901	ONT	GridION (NA)	Human	SQK-PCS109	?	ONT ? PCR cDNA	Guppy 3.2.2	ERR5762901	Wright et al., 2022	11038.4	45021724	7288304	11.6401	866	0.438593
ERR5762902	PRJEB44502	ERR5762902	ONT	GridION (NA)	Human	SQK-PCS109	?	ONT ? PCR cDNA	Guppy 3.2.2	ERR5762902	Wright et al., 2022	5308.78	45174188	3298600	11.5393	954	0.443945
ERR5762903	PRJEB44502	ERR5762903	ONT	GridION (NA)	Human	SQK-PCS109	?	ONT ? PCR cDNA	Guppy 3.2.2	ERR5762903	Wright et al., 2022	7387.51	39222564	4894764	11.7279	866	0.436731
SRR13057603	GSE151984	SRR13057603	ONT	GridION (R9.4.1)	Sequins	SQK-PCS109|SQK-PBK004	?	ONT 1D PCR cDNA, barcoded	Guppy 4.0.11	SRR13057603	Dong et al., 2021	10590.6	9838760	8496848	12.6109	701	0.466115
SRR13057604	GSE151984	SRR13057604	ONT	GridION (R9.4.1)	Sequins	SQK-PCS109|SQK-PBK004	?	ONT 1D PCR cDNA, barcoded	Guppy 4.0.11	SRR13057604	Dong et al., 2021	4751.4	3789736	3314096	12.5164	819	0.456376
SRR13057605	GSE151984	SRR13057605	ONT	GridION (R9.4.1)	Sequins	SQK-PCS109|SQK-PBK004	?	ONT 1D PCR cDNA, barcoded	Guppy 4.0.11	SRR13057605	Dong et al., 2021	8843.02	7645364	6577412	12.6458	766	0.453365
SRR13057606	GSE151984	SRR13057606	ONT	GridION (R9.4.1)	Sequins	SQK-PCS109|SQK-PBK004	?	ONT 1D PCR cDNA, barcoded	Guppy 4.0.11	SRR13057606	Dong et al., 2021	13446	10943432	9878656	12.689	775	0.45614

## Sheet: Sheet1
	1	ERR2856516.fastq.gz.chrIS.bam.fq	7.35
	2	ERR2856517.fastq.gz.chrIS.bam.fq	7.33
	3	ERR5762894.fastq.gz.chrIS.bam.fq	11.8
	4	ERR5762895.fastq.gz.chrIS.bam.fq	11.6
	5	ERR5762896.fastq.gz.chrIS.bam.fq	11.6
	6	ERR5762897.fastq.gz.chrIS.bam.fq	11.7
	7	ERR5762898.fastq.gz.chrIS.bam.fq	11.6
	8	ERR5762899.fastq.gz.chrIS.bam.fq	11.7
	9	ERR5762900.fastq.gz.chrIS.bam.fq	11.5
10	ERR5762901.fastq.gz.chrIS.bam.fq		11.7
11	ERR5762902.fastq.gz.chrIS.bam.fq		11.5
12	ERR5762903.fastq.gz.chrIS.bam.fq		11.7
13	SRR13057603.fastq.gz.chrIS.bam.fq		12.6
14	SRR13057604.fastq.gz.chrIS.bam.fq		12.5
15	SRR13057605.fastq.gz.chrIS.bam.fq		12.7
16	SRR13057606.fastq.gz.chrIS.bam.fq		12.7
