# Supplementary material for: Comprehensive assessment of mRNA isoform detection methods for long-read sequencing data
Source: Nat Commun. 2024 May 10;15:3972. doi: 10.1038/s41467-024-48117-3 (PMC11087464; doi:10.1038/s41467-024-48117-3)
Supplement: Supplementary file 5 — Supplementary Data 2 [file 41467_2024_48117_MOESM5_ESM.xlsx]

## Sheet: Sheet1
Supplementary Data 2. Isoform classification results obtained based on different methods using sequin RNA datasets.
Column Name	Description
Method	The corresponding method included for benchmarking analysis
Dataset	The experimental data included, which corresponds to the sample ID denoted in figure3
FSM	Full splice match, referring to the query isoforms having the same number of exons and matched internal junctions with the reference
ISM	Incomplete splice match, including isoforms with fewer 5' exons but still matched internal junctions compared to the reference
NIC	Novel in catalog, including isoforms without an FSM or ISM match but uses a combination of known donor or acceptor sites
NNC	Novel not in catalog, referring to isoforms without FSM/ISM match and have at least one unannotated donor or acceptor site
Intergenic	The query isoform is in the intergenic region
Method	Dataset	FSM	ISM	NIC	NNC	Intergenic
stringtie_guided	ERR2856516	71	5	7	15	2
stringtie_unguided	ERR2856516	41	6	2	50	2
talon	ERR2856516	47	19	0	119	4
FLAMES	ERR2856516	56	8	1	46	0
tama	ERR2856516	1	2	0	3	0
bambu_guided	ERR2856516	66	0	0	0	1
bambu_unguided	ERR2856516	43	26	0	15	4
isoquant_guided	ERR2856516	84	0	0	5	1
isoquant_unguided	ERR2856516	39	2	1	15	1
flair_guided	ERR2856516	60	8	48	1	0
flair_unguided	ERR2856516	42	6	0	2035	153
freddie	ERR2856516	30	12	3	137	1
stringtie_guided	ERR2856517	67	5	5	10	4
stringtie_unguided	ERR2856517	44	6	1	30	4
talon	ERR2856517	41	3	0	49	4
FLAMES	ERR2856517	46	10	1	61	0
tama	ERR2856517	0	0	0	1	0
unagi	ERR2856517	0	0	0	0	22
bambu_guided	ERR2856517	58	0	0	0	2
bambu_unguided	ERR2856517	39	21	0	9	4
isoquant_guided	ERR2856517	75	0	0	4	1
isoquant_unguided	ERR2856517	41	1	1	10	1
flair_guided	ERR2856517	53	8	25	0	0
flair_unguided	ERR2856517	34	3	1	1405	207
freddie	ERR2856517	33	14	3	137	1
stringtie_guided	ERR5762894	100	13	7	41	10
stringtie_unguided	ERR5762894	48	9	5	118	16
talon	ERR5762894	40	79	0	328	53
FLAMES	ERR5762894	92	28	2	53	0
tama	ERR5762894	7	20	0	6	9
unagi	ERR5762894	0	0	0	0	27
bambu_guided	ERR5762894	91	0	0	0	0
bambu_unguided	ERR5762894	32	19	0	13	4
isoquant_guided	ERR5762894	120	2	0	6	0
isoquant_unguided	ERR5762894	52	9	1	42	0
flair_guided	ERR5762894	87	35	220	1	0
flair_unguided	ERR5762894	37	9	7	17147	1434
freddie	ERR5762894	8	2	0	7	0
stringtie_guided	ERR5762895	127	10	9	44	8
stringtie_unguided	ERR5762895	61	17	3	172	4
talon	ERR5762895	60	50	3	296	1
FLAMES	ERR5762895	132	31	1	45	0
tama	ERR5762895	13	12	1	3	3
unagi	ERR5762895	0	0	0	0	19
bambu_guided	ERR5762895	111	0	0	0	1
bambu_unguided	ERR5762895	32	20	0	10	2
isoquant_guided	ERR5762895	141	5	0	5	0
isoquant_unguided	ERR5762895	71	6	0	44	0
flair_guided	ERR5762895	109	31	182	0	0
flair_unguided	ERR5762895	53	13	11	13121	618
freddie	ERR5762895	14	9	1	40	0
stringtie_guided	ERR5762896	105	5	5	30	11
stringtie_unguided	ERR5762896	46	12	4	130	8
talon	ERR5762896	45	79	0	347	59
FLAMES	ERR5762896	87	24	2	46	0
tama	ERR5762896	15	21	0	11	7
unagi	ERR5762896	0	0	0	0	28
bambu_guided	ERR5762896	94	0	0	0	0
bambu_unguided	ERR5762896	38	11	0	18	3
isoquant_guided	ERR5762896	121	4	0	8	0
isoquant_unguided	ERR5762896	63	3	1	30	0
flair_guided	ERR5762896	89	34	251	1	0
flair_unguided	ERR5762896	44	7	6	17940	1639
freddie	ERR5762896	11	2	2	20	0
stringtie_guided	ERR5762897	115	9	12	45	1
stringtie_unguided	ERR5762897	51	13	6	153	4
talon	ERR5762897	52	30	3	153	0
FLAMES	ERR5762897	121	35	1	30	0
tama	ERR5762897	4	8	0	3	0
unagi	ERR5762897	0	0	0	0	18
bambu_guided	ERR5762897	103	0	0	0	1
bambu_unguided	ERR5762897	39	23	0	6	3
isoquant_guided	ERR5762897	133	4	0	8	0
isoquant_unguided	ERR5762897	76	9	1	37	0
flair_guided	ERR5762897	104	27	111	0	0
flair_unguided	ERR5762897	46	8	9	7987	393
freddie	ERR5762897	36	41	5	107	2
stringtie_guided	ERR5762898	96	7	7	35	12
stringtie_unguided	ERR5762898	41	9	4	140	13
talon	ERR5762898	41	55	0	250	50
FLAMES	ERR5762898	83	28	1	45	0
tama	ERR5762898	7	13	0	3	3
unagi	ERR5762898	0	0	0	0	29
bambu_guided	ERR5762898	89	0	0	0	1
bambu_unguided	ERR5762898	28	14	0	15	4
isoquant_guided	ERR5762898	115	1	0	8	0
isoquant_unguided	ERR5762898	62	4	2	34	0
flair_guided	ERR5762898	85	27	201	1	0
flair_unguided	ERR5762898	38	12	5	14260	1226
freddie	ERR5762898	15	5	1	23	0
stringtie_guided	ERR5762899	120	7	9	30	1
stringtie_unguided	ERR5762899	61	7	5	150	3
talon	ERR5762899	57	34	2	208	0
FLAMES	ERR5762899	128	36	2	43	0
tama	ERR5762899	8	11	0	3	1
unagi	ERR5762899	0	0	0	0	20
bambu_guided	ERR5762899	107	0	0	0	1
bambu_unguided	ERR5762899	45	27	0	9	3
isoquant_guided	ERR5762899	135	5	0	11	0
isoquant_unguided	ERR5762899	77	10	0	49	0
flair_guided	ERR5762899	104	33	128	1	0
flair_unguided	ERR5762899	43	10	10	10670	439
freddie	ERR5762899	30	30	0	84	2
stringtie_guided	ERR5762900	113	9	13	20	3
stringtie_unguided	ERR5762900	56	10	6	150	8
talon	ERR5762900	49	23	2	99	0
FLAMES	ERR5762900	111	27	1	40	0
tama	ERR5762900	4	5	0	0	0
unagi	ERR5762900	0	0	0	0	15
bambu_guided	ERR5762900	101	0	0	0	1
bambu_unguided	ERR5762900	38	21	0	6	2
isoquant_guided	ERR5762900	130	5	0	7	0
isoquant_unguided	ERR5762900	65	9	1	36	0
flair_guided	ERR5762900	104	19	86	1	0
flair_unguided	ERR5762900	40	6	7	5960	331
freddie	ERR5762900	33	31	2	77	1
stringtie_guided	ERR5762901	96	6	9	23	11
stringtie_unguided	ERR5762901	44	11	4	128	11
talon	ERR5762901	42	77	0	281	51
FLAMES	ERR5762901	90	27	1	49	0
tama	ERR5762901	15	27	0	11	14
unagi	ERR5762901	0	0	0	0	28
bambu_guided	ERR5762901	89	0	0	0	0
bambu_unguided	ERR5762901	38	11	0	12	2
isoquant_guided	ERR5762901	117	3	0	8	0
isoquant_unguided	ERR5762901	57	5	1	35	0
flair_guided	ERR5762901	84	30	201	2	0
flair_unguided	ERR5762901	39	6	3	15354	1366
freddie	ERR5762901	9	4	0	10	3
stringtie_guided	ERR5762902	120	8	10	31	3
stringtie_unguided	ERR5762902	60	12	5	139	7
talon	ERR5762902	55	27	3	176	1
FLAMES	ERR5762902	120	31	1	40	0
tama	ERR5762902	11	7	1	3	0
unagi	ERR5762902	0	0	0	0	17
bambu_guided	ERR5762902	107	0	0	0	0
bambu_unguided	ERR5762902	34	18	0	6	3
isoquant_guided	ERR5762902	132	3	0	8	0
isoquant_unguided	ERR5762902	71	6	1	46	0
flair_guided	ERR5762902	104	24	114	0	0
flair_unguided	ERR5762902	45	9	7	8050	371
freddie	ERR5762902	7	7	1	24	0
stringtie_guided	ERR5762903	91	8	10	32	8
stringtie_unguided	ERR5762903	42	9	2	111	11
talon	ERR5762903	39	51	0	186	37
FLAMES	ERR5762903	81	25	1	44	0
tama	ERR5762903	8	12	0	1	5
unagi	ERR5762903	0	0	0	0	28
bambu_guided	ERR5762903	82	0	0	0	0
bambu_unguided	ERR5762903	31	16	0	8	4
isoquant_guided	ERR5762903	111	2	0	4	0
isoquant_unguided	ERR5762903	46	3	1	30	0
flair_guided	ERR5762903	80	24	160	0	0
flair_unguided	ERR5762903	36	8	3	11239	843
freddie	ERR5762903	6	1	0	6	0
stringtie_guided	SRR13057603	132	14	4	34	1
stringtie_unguided	SRR13057603	64	21	11	165	3
talon	SRR13057603	109	447	15	2778	193
FLAMES	SRR13057603	137	45	3	52	0
tama	SRR13057603	406	316	22	1964	146
unagi	SRR13057603	0	0	0	0	19
bambu_guided	SRR13057603	112	0	0	0	0
bambu_unguided	SRR13057603	39	24	0	9	1
isoquant_guided	SRR13057603	143	5	0	16	0
isoquant_unguided	SRR13057603	69	6	0	43	0
flair_guided	SRR13057603	117	85	262	1	0
flair_unguided	SRR13057603	71	28	25	22859	834
freddie	SRR13057603	19	7	0	32	0
stringtie_guided	SRR13057604	125	8	17	30	1
stringtie_unguided	SRR13057604	68	9	3	144	4
talon	SRR13057604	106	292	9	1401	73
FLAMES	SRR13057604	129	27	2	48	0
tama	SRR13057604	316	187	9	1035	74
unagi	SRR13057604	0	0	0	0	21
bambu_guided	SRR13057604	112	0	0	0	0
bambu_unguided	SRR13057604	57	26	0	8	1
isoquant_guided	SRR13057604	139	4	0	10	0
isoquant_unguided	SRR13057604	74	8	1	30	0
flair_guided	SRR13057604	119	28	184	1	0
flair_unguided	SRR13057604	70	9	10	12162	354
freddie	SRR13057604	12	12	1	46	0
stringtie_guided	SRR13057605	126	10	12	23	6
stringtie_unguided	SRR13057605	66	17	10	136	10
talon	SRR13057605	103	339	11	1879	305
FLAMES	SRR13057605	126	32	1	46	0
tama	SRR13057605	358	267	18	1330	122
unagi	SRR13057605	0	0	0	0	25
bambu_guided	SRR13057605	112	0	0	0	0
bambu_unguided	SRR13057605	41	34	0	7	1
isoquant_guided	SRR13057605	139	5	1	10	0
isoquant_unguided	SRR13057605	62	9	3	35	0
flair_guided	SRR13057605	112	44	214	2	0
flair_unguided	SRR13057605	70	14	19	16488	1000
freddie	SRR13057605	1	1	0	0	0
stringtie_guided	SRR13057606	127	13	5	25	5
stringtie_unguided	SRR13057606	64	15	7	180	6
talon	SRR13057606	105	390	13	2619	420
FLAMES	SRR13057606	133	33	3	42	0
tama	SRR13057606	428	291	10	1711	156
unagi	SRR13057606	0	0	0	0	25
bambu_guided	SRR13057606	114	0	0	0	0
bambu_unguided	SRR13057606	43	26	0	9	1
isoquant_guided	SRR13057606	145	4	0	7	0
isoquant_unguided	SRR13057606	63	8	2	37	0
flair_guided	SRR13057606	116	59	242	1	0
flair_unguided	SRR13057606	74	28	22	22694	1319
freddie	SRR13057606	14	11	0	38	0
