# Supplementary material for: Comprehensive assessment of mRNA isoform detection methods for long-read sequencing data
Source: Nat Commun. 2024 May 10;15:3972. doi: 10.1038/s41467-024-48117-3 (PMC11087464; doi:10.1038/s41467-024-48117-3)
Supplement: Supplementary file 6 — Supplementary Data 3 [file 41467_2024_48117_MOESM6_ESM.xlsx]

## Sheet: Table S2
Supplementary Data 3. Isoform classification results obtained based on different methods using experimental datasets.
Column Name	Description
Method	The corresponding method included for benchmarking analysis
Dataset	The experimental data included, which corresponds to the sample ID denoted in figure3
FSM	Full splice match, referring to the query isoforms having the same number of exons and matched internal junctions with the reference
ISM	Incomplete splice match, including isoforms with fewer 5' exons but still matched internal junctions compared to the reference
NIC	Novel in catalog, including isoforms without an FSM or ISM match but uses a combination of known donor or acceptor sites
NNC	Novel not in catalog, referring to isoforms without FSM/ISM match and have at least one unannotated donor or acceptor site
Intergenic	The query isoform is in the intergenic region
Method	Dataset	FSM	ISM	NIC	NNC	Intergenic
FLAIR (guided)	H3	7615	1466	3033	12	0
FLAIR (unguided)	H3	6527	1178	2252	6782	84
Bambu (unguided)	H3	5724	3946	633	1196	51
FLAMES3	H3	4625	595	1048	430	0
Freddie	H3	5849	2889	948	1678	130
TALON	H3	5718	592	473	301	166
StringTie2 (guided)	H3	9694	2691	2501	1465	102
StringTie2 (unguided)	H3	7579	2198	2452	2842	105
FLAIR (guided)	H4	6816	1979	2240	6	0
FLAIR (unguided)	H4	5855	1562	1669	4660	1111
Bambu (unguided)	H4	5527	5055	516	1065	180
FLAMES3	H4	3706	572	656	268	0
Freddie	H4	4706	3001	559	1279	364
TALON	H4	4911	451	301	172	230
StringTie2 (guided)	H4	9260	3689	2513	1362	477
StringTie2 (unguided)	H4	7124	3289	2161	2413	492
FLAIR (guided)	H1	11071	3545	5496	4	0
FLAIR (unguided)	H1	9453	2595	3748	17441	252
Bambu (unguided)	H1	10182	20382	918	1426	106
FLAMES3	H1	8652	2252	658	1399	0
Freddie	H1	2101	2102	1064	5566	565
TALON	H1	17999	10105	873	1780	19
StringTie2 (guided)	H1	13885	4474	4067	1031	118
StringTie2 (unguided)	H1	9843	3995	3222	2238	124
FLAIR (guided)	H2	13094	1771	6428	8	0
FLAIR (unguided)	H2	10663	1093	3651	18450	113
Bambu (unguided)	H2	11450	10581	1467	1729	84
FLAMES3	H2	11069	980	931	1667	0
Freddie	H2	3530	2012	1499	4313	848
TALON	H2	20493	5316	764	2141	21
StringTie2 (guided)	H2	15886	2728	5446	1236	88
StringTie2 (unguided)	H2	11907	2568	4486	2962	90
FLAIR (guided)	M10	16398	2194	16588	34	0
FLAIR (unguided)	M10	14218	1356	11232	29860	254
Bambu (unguided)	M10	14398	7099	4028	2295	173
FLAMES3	M10	19877	2560	6566	3034	0
Freddie	M10	6755	2284	5912	4460	1415
TALON	M10	23377	6522	4454	3912	22
StringTie2 (guided)	M10	18458	2906	7544	3183	247
StringTie2 (unguided)	M10	15673	3213	11511	6631	260
FLAIR (guided)	M4	16193	3336	26968	32	0
FLAIR (unguided)	M4	12040	1778	11985	79878	1003
Bambu (unguided)	M4	12387	8856	2844	3184	442
FLAMES3	M4	10225	2002	4588	4252	1
Freddie	M4	13648	7313	6512	12078	500
TALON	M4	17524	2508	3383	4976	994
StringTie2 (guided)	M4	18859	4107	11921	5459	571
StringTie2 (unguided)	M4	14080	4750	15935	12031	591
FLAIR (guided)	M3	16696	3732	29184	50	1
FLAIR (unguided)	M3	12304	2002	13405	92441	1461
Bambu (unguided)	M3	12492	9877	2967	3556	610
FLAMES3	M3	10962	2393	4929	4660	1
Freddie	M3	14449	8321	7433	14409	723
TALON	M3	18270	3217	3952	6035	1206
StringTie2 (guided)	M3	19484	4412	12724	5967	831
StringTie2 (unguided)	M3	14393	5051	16865	13174	839
FLAIR (guided)	M9	16109	1987	15714	33	0
FLAIR (unguided)	M9	13768	1252	10626	22644	182
Bambu (unguided)	M9	14565	5307	4192	2230	136
FLAMES3	M9	19165	2231	6206	2555	0
Freddie	M9	6778	2309	5573	3245	1192
TALON	M9	23662	2654	3655	2640	24
StringTie2 (guided)	M9	18670	3104	8688	3311	231
StringTie2 (unguided)	M9	15823	3448	12907	6484	235
FLAIR (guided)	C3	26330	1216	7150	12	16
FLAIR (unguided)	C3	10604	469	1107	40124	99
Bambu (unguided)	C3	11953	7811	963	1125	92
FLAMES3	C3	12246	757	910	1650	9
Freddie	C3	8014	2556	1359	4724	148
TALON	C3	15456	2767	1178	3152	7
StringTie2 (guided)	C3	14869	1207	2302	686	81
StringTie2 (unguided)	C3	11539	1770	5128	2033	101
FLAIR (guided)	C2	12510	711	4455	5	15
FLAIR (unguided)	C2	9940	555	1492	34107	103
Bambu (unguided)	C2	10645	10567	1378	1143	94
FLAMES3	C2	11922	1082	1111	1584	9
Freddie	C2	7497	3683	1558	5726	173
TALON	C2	13402	2301	713	1672	13
StringTie2 (guided)	C2	14006	1441	3326	790	88
StringTie2 (unguided)	C2	10520	2285	7150	2528	103
FLAIR (guided)	C1	13744	857	2990	8	10
FLAIR (unguided)	C1	10854	619	1177	27050	83
Bambu (unguided)	C1	12236	11386	1737	1380	87
FLAMES3	C1	12308	816	868	1304	13
Freddie	C1	7760	3074	1309	5034	108
TALON	C1	13594	792	353	992	7
StringTie2 (guided)	C1	15602	1795	4297	970	80
StringTie2 (unguided)	C1	11981	2526	6377	2651	99
FLAIR (guided)	C4	11521	1087	986	0	10
FLAIR (unguided)	C4	10162	902	627	9300	67
Bambu (unguided)	C4	11271	14757	480	652	53
FLAMES3	C4	9911	1517	159	324	6
Freddie	C4	4213	1577	914	2099	145
TALON	C4	14904	5023	782	1102	13
StringTie2 (guided)	C4	12671	1822	1231	343	55
StringTie2 (unguided)	C4	10670	2231	1793	789	66
FLAIR (guided)	C5	9715	1070	468	1	8
FLAIR (unguided)	C5	8563	871	310	5553	62
Bambu (unguided)	C5	9428	9764	284	450	55
FLAMES3	C5	7645	766	74	208	5
Freddie	C5	3192	1429	827	1284	116
TALON	C5	12686	2465	448	654	9
StringTie2 (guided)	C5	10798	2121	854	207	48
StringTie2 (unguided)	C5	8981	2382	1007	558	60
FLAIR (guided)	D1	23890	3170	5708	6	8
FLAIR (unguided)	D1	16258	2230	3632	59510	2160
Bambu (unguided)	D1	8358	6720	506	772	256
FLAMES3	D1	24136	3608	1288	2706	32
Freddie	D1	22888	7840	1606	8546	618
TALON	D1	19734	2044	574	1220	74
StringTie2 (guided)	D1	26572	3262	4164	2384	646
StringTie2 (unguided)	D1	20454	4524	5560	5360	758
FLAIR (guided)	D2	5153	1624	787	3	1
FLAIR (unguided)	D2	2911	818	322	23047	1635
Bambu (unguided)	D2	4032	3076	180	1311	160
FLAMES3	D2	4366	1165	332	2748	4
Freddie	D2	6021	2995	712	5525	207
TALON	D2	4855	1250	318	1544	58
StringTie2 (guided)	D2	5112	1371	438	2272	368
StringTie2 (unguided)	D2	3846	1196	453	3582	414
Bambu (guided)	H4	9261	0	87	49	42
Bambu (guided)	H3	10282	0	189	116	19
Bambu (guided)	H1	15696	1	73	78	29
Bambu (guided)	H2	18029	1	155	128	37
Bambu (guided)	FINE2a	27721	2	47	71	67
Bambu (guided)	FINE2b	28956	7	52	60	59
Bambu (guided)	TesR7A	31156	5	41	36	41
Bambu (guided)	TesR7B	30114	3	14	30	26
Bambu (guided)	M10	21489	1	387	212	68
Bambu (guided)	M9	21970	0	501	262	88
Bambu (guided)	M4	20173	0	158	150	127
Bambu (guided)	M3	20867	0	146	158	130
Bambu (guided)	M7	10456	1	70	83	79
Bambu (guided)	M8	8329	0	85	99	66
Bambu (guided)	M5	1373	0	41	30	12
Bambu (guided)	M6	1802	0	41	26	7
Bambu (guided)	M2	9588	2	241	234	120
Bambu (guided)	M1	10187	0	182	177	75
Bambu (guided)	C1	14976	30	59	64	36
Bambu (guided)	C2	13405	27	57	53	41
Bambu (guided)	C3	14394	34	49	78	34
Bambu (guided)	C4	12928	39	46	69	32
Bambu (guided)	C5	11275	29	39	55	37
Bambu (guided)	D1	12651	7	11	27	27
Bambu (guided)	D2	4742	2	38	295	78
FLAMES3	M5	280	630	424	93	0
FLAMES3	M6	387	773	446	114	0
FLAMES3	M7	4380	1907	1151	1309	0
FLAMES3	M8	3287	1859	1215	1311	0
FLAIR (guided)	FINE2a	20200	6384	28280	83	0
FLAIR (guided)	FINE2b	20906	7136	32731	93	0
FLAIR (guided)	TesR7A	23206	7299	27103	92	0
FLAIR (guided)	TesR7B	22263	7825	24589	98	0
FLAIR (unguided)	FINE2a	14410	3737	14826	98477	13486
FLAIR (unguided)	FINE2b	14760	4042	17084	113983	15273
FLAIR (unguided)	TesR7A	15752	4091	13897	99452	18569
FLAIR (unguided)	TesR7B	15291	4517	12829	99125	23995
StringTie2 (guided)	FINE2a	23427	6584	11477	7094	2146
StringTie2 (guided)	FINE2b	24582	6378	12361	6852	1924
StringTie2 (guided)	TesR7A	26130	6086	10871	7002	2375
StringTie2 (guided)	TesR7B	25688	6912	10728	6614	2487
StringTie2 (unguided)	FINE2a	17038	7088	16193	13869	2781
StringTie2 (unguided)	FINE2b	17452	6988	17656	13608	2500
StringTie2 (unguided)	TesR7A	18838	6398	13931	13861	3039
StringTie2 (unguided)	TesR7B	18142	7472	13225	13181	3326
Freddie	FINE2a	20112	14673	7674	13723	1662
Freddie	FINE2b	20379	15203	7440	13133	1558
Freddie	TesR7A	21970	14650	6009	13948	1716
Freddie	TesR7B	19346	14307	4765	12826	1832
TALON	FINE2a	15959	2654	2741	1079	1148
TALON	FINE2b	16504	2914	2883	1190	1264
TALON	TesR7A	19671	3443	3304	1504	1746
TALON	TesR7B	18423	3047	2770	1169	1543
FLAMES3	FINE2a	13657	4535	5426	4333	3
FLAMES3	FINE2b	13944	4731	5683	4352	6
FLAMES3	TesR7A	15064	3772	5152	3912	3
FLAMES3	TesR7B	14146	3925	4307	3656	6
Bambu (unguided)	FINE2a	11982	9479	2413	3477	1808
Bambu (unguided)	FINE2b	11848	9179	2235	3025	1521
Bambu (unguided)	TesR7A	13825	10120	2217	3374	1815
Bambu (unguided)	TesR7B	13175	10532	1899	3131	2095
FLAIR (guided)	M2	7354	2822	5589	14	0
FLAIR (guided)	M1	8166	2436	5009	13	0
FLAIR (unguided)	M2	5818	1923	3264	20010	1423
FLAIR (unguided)	M1	6649	1663	2881	27618	802
StringTie2 (guided)	M2	9038	4101	4565	2720	475
StringTie2 (guided)	M1	9649	3233	3130	1906	296
StringTie2 (unguided)	M2	7143	4176	5049	4836	567
StringTie2 (unguided)	M1	7704	3213	3728	4083	355
Freddie	M2	5932	3612	2250	4701	446
Freddie	M1	7325	3993	2093	5476	299
TALON	M2	4321	166	301	307	84
TALON	M1	4817	186	328	527	103
FLAMES3	M2	4950	1662	1749	1754	1
FLAMES3	M1	5603	1497	1638	1926	0
Bambu (unguided)	M2	6942	7729	2100	2572	439
Bambu (unguided)	M1	7442	7643	1662	2201	294
Bambu (unguided)	M5	544	1550	518	228	35
Bambu (unguided)	M6	722	2105	546	287	22
Bambu (unguided)	M8	5963	11355	1479	2376	420
Bambu (unguided)	M7	7549	12644	1269	2092	334
Freddie	M5	419	1329	613	397	63
Freddie	M6	479	1770	667	484	43
Freddie	M8	5263	5287	1689	4590	295
Freddie	M7	6270	6253	1307	5619	256
TALON	M5	1201	338	229	97	33
TALON	M6	1448	400	277	104	29
TALON	M8	6643	894	562	513	144
TALON	M7	8712	1082	703	569	186
FLAIR (unguided)	M5	643	1193	1286	2820	573
FLAIR (unguided)	M6	982	1563	1377	2935	546
FLAIR (unguided)	M8	5280	3326	2919	16946	1259
FLAIR (unguided)	M7	6749	2868	2556	20002	764
StringTie2 (unguided)	M5	1099	3496	3327	1135	111
StringTie2 (unguided)	M6	1482	4221	3336	1202	97
StringTie2 (unguided)	M8	6109	4645	3226	3956	471
StringTie2 (unguided)	M7	7775	4314	2874	3811	394
StringTie2 (guided)	M5	1837	4366	3989	785	99
StringTie2 (guided)	M6	2456	5010	3956	816	89
StringTie2 (guided)	M8	8132	5577	2823	2402	455
StringTie2 (guided)	M7	10210	4639	2734	2072	368
FLAIR (guided)	M5	862	1784	2066	2	0
FLAIR (guided)	M6	1285	2180	2019	5	0
FLAIR (guided)	M7	8374	4089	4223	7	0
IsoQuant (guided)	C1	16279	357	194	275	19
IsoQuant (guided)	C2	14224	423	243	286	25
IsoQuant (guided)	C3	15292	287	191	342	16
IsoQuant (guided)	C4	13643	128	93	142	12
IsoQuant (guided)	C5	12462	92	48	76	11
IsoQuant (unguided)	C1	9306	394	879	825	43
IsoQuant (unguided)	C2	8671	409	1037	753	49
IsoQuant (unguided)	C3	9383	316	860	813	53
IsoQuant (unguided)	C4	8099	217	178	298	33
IsoQuant (unguided)	C5	6477	181	90	215	27
IsoQuant (guided)	D1	12351	806	485	563	32
IsoQuant (unguided)	D1	9408	789	517	888	63
IsoQuant (guided)	M1	9551	1100	1259	1007	79
IsoQuant (guided)	M2	8972	1370	1623	1192	109
IsoQuant (guided)	M4	16555	2275	3926	1857	211
IsoQuant (guided)	M3	17114	2486	4138	2171	316
IsoQuant (guided)	M9	4957	1301	4771	2189	31
IsoQuant (guided)	M10	4531	1313	4821	2522	38
IsoQuant (unguided)	M1	6159	1209	1290	1359	90
IsoQuant (unguided)	M2	5580	1485	1548	1617	125
IsoQuant (unguided)	M4	11240	1900	3728	2672	214
IsoQuant (unguided)	M3	11475	2099	3939	2969	316
IsoQuant (unguided)	M9	12010	1328	4729	2141	35
IsoQuant (unguided)	M10	12025	1360	4677	2403	43
IsoQuant (guided)	FINE2a	21074	4046	3645	2827	514
IsoQuant (guided)	FINE2b	21814	4111	3584	2707	463
IsoQuant (guided)	TesR7A	23897	3395	3098	2551	660
IsoQuant (guided)	TesR7B	23328	3404	2625	2330	644
IsoQuant (unguided)	FINE2a	12306	3192	3666	3601	600
IsoQuant (unguided)	FINE2b	12636	3166	3634	3423	535
IsoQuant (unguided)	TesR7A	14123	2339	3087	3426	761
IsoQuant (unguided)	TesR7B	13511	2334	2639	3190	751
IsoQuant (guided)	H3	5012	136	318	2193	8
IsoQuant (guided)	H4	5529	114	165	1838	57
IsoQuant (guided)	H1	12501	271	497	251	8
IsoQuant (guided)	H2	13620	282	862	371	7
IsoQuant (unguided)	H3	2201	127	261	3395	11
IsoQuant (unguided)	H4	1581	112	127	3084	68
IsoQuant (unguided)	H1	5940	363	546	535	15
IsoQuant (unguided)	H2	8056	368	910	836	13
IsoQuant (guided)	M7	10400	1252	837	972	106
IsoQuant (guided)	M8	8804	1226	1069	1125	145
IsoQuant (guided)	M5	1342	580	252	219	9
IsoQuant (guided)	M6	2145	633	268	264	7
IsoQuant (unguided)	M7	5614	1434	878	1283	110
IsoQuant (unguided)	M8	4349	1624	1110	1357	151
IsoQuant (unguided)	M5	210	507	218	437	9
IsoQuant (unguided)	M6	295	586	240	525	8
IsoQuant (guided)	D2	2785	742	198	2488	70
IsoQuant (unguided)	D2	3903	863	202	2392	83
FLAIR (guided)	M8	6494	4368	4338	9	0
