# Supplementary material for: Comprehensive assessment of mRNA isoform detection methods for long-read sequencing data
Source: Nat Commun. 2024 May 10;15:3972. doi: 10.1038/s41467-024-48117-3 (PMC11087464; doi:10.1038/s41467-024-48117-3)
Supplement: Supplementary file 7 — Supplementary Data 4 [file 41467_2024_48117_MOESM7_ESM.xlsx]

## Sheet: Table S3
Supplementary Data 4. Information of qPCR validation of the DIU Gene RPL39L.
(a) qPCR rawdata of RPL39L isoform expression: Quantification Cq Results
Sample name	RPL39L-L	RPL39L-S	RPL39L-UN	GAPDH
H1-primed-rep1	25.95	27.2967	27.8967	16.63
H1-primed-rep2	27.1233	28.2833	29.21	16.84
H1-primed-rep3	25.43	26.79	28.02	16.6267
H1-FINE-rep1	30.8967	29.44	32.92	18.98
H1-FINE-rep2	29.5433	28.07	30.2867	17.7967
H1-FINE-rep3	31.09	28.19	30.3767	17.6867
(b) Reads number of RPL39L isoform: Reads numbers were countted by mannual from three generation sequencing data on IGV
Sample name	RPL39L-L	RPL39L-S	RPL39L-UN	Total	Sample total reads
Primed -rep1	50	64	170	284	17054889
Primed -rep2	47	67	129	243	18030492
FINE-rep1	9	99	52	160	22717021
FINE-rep2	4	103	61	168	24273437
(c) RPKM of each RPL39L isoform
Sample name	RPL39L-L	RPL39L-S	RPL39L-UN	Total
transcript length	749	729	1070
Primed -rep1	3.91417	5.14759	9.31572	18.3775
Primed -rep2	3.48023	4.96118	9.55213	17.9936
FINE-rep1	0.528944	5.81838	3.05612	9.40344
FINE-rep2	0.220012	5.66532	3.35519	9.24052
