# Supplementary material for: Comprehensive assessment of mRNA isoform detection methods for long-read sequencing data
Source: Nat Commun. 2024 May 10;15:3972. doi: 10.1038/s41467-024-48117-3 (PMC11087464; doi:10.1038/s41467-024-48117-3)
Supplement: Supplementary file 8 — Supplementary Data 5 [file 41467_2024_48117_MOESM8_ESM.xlsx]

## Sheet: Sheet1
Supplementary Data 5. Long-read and short-read RNA-seq datasets used for GMM model fitting.
Column Name	Description
Sequencer Manufacture	The type of sequencer used for the sample sequencing
Sequencer Model	The type of sequencer model used for the sample sequencing
BioProjectID	The NCBI BioProject ID of the sample
SRA ID	The NCBI SRA ID of the sample
Paper	The corresponding publication record of the sample
Sequencer Manufacturer	Sequencer Model	BioProjectID	Read Accession	Paper
Illumina	HiSeq1500	PRJNA726525	SRR14369911	García-Casas et al., 2021
			SRR14369912
			SRR14369913
	HiSeq2000	PRJNA321853	SRR3535753	Li et al., 2016
			SRR3535754
			SRR3535755
	HiSeq2500	PRJNA412861	SRR6125151	Barrett et al., 2021
			SRR6125152
	HiSeq4000	PRJNA803492	SRR17886746	Koutsoumparis et al., 2022
			SRR17886747
	NextSeq500	PRJNA488660	SRR7771394	Fletcher et al., 2019
			SRR7771396
	NextSeq550	PRJNA497368	SRR8081024	C. elegans Sequencing Consortium, 1998
			SRR8081025
	NovaSeq6000	PRJNA640412	SRR12047107	Stuhr et al., 2020
			SRR12047108
PacBio	Sequel	PRJNA764925	SRR15993150	Lee et al., 2022
			SRR15993152
Oxford Nanopore	MinION	PRJNA591184	SRR10517637	C. elegans Sequencing Consortium, 1998
			SRR10517638
		PRJNA533634	SRR8929004	C. elegans Sequencing Consortium, 1998
			SRR8929005
			SRR8929006
