# Supplementary material for: Comprehensive assessment of mRNA isoform detection methods for long-read sequencing data
Source: Nat Commun. 2024 May 10;15:3972. doi: 10.1038/s41467-024-48117-3 (PMC11087464; doi:10.1038/s41467-024-48117-3)
Supplement: Supplementary file 9 — Supplementary Data 6 [file 41467_2024_48117_MOESM9_ESM.xlsx]

## Sheet: Sheet1
Supplementary Data 6. qPCR primers list for RPL39L three different isoforms expression detection.
Column Name	Description
Isoform or gene name	The name of qPCR detection isoform or gene: RPL39L different isoform name corresponding to those depicted in Figure 5F; GAPDH as the internal reference gene
Forward primer (5’ -> 3’)	qPCR forward primer; and the primer sequence is from 5' to 3' direction
Reverse primer (5’ -> 3’)	qPCR reverse primer; and the primer sequence is from 5' to 3' direction
Isoform or gene name	Forward primer (5’ -> 3’)	Reverse primer (5’ -> 3’)
RPL39L-L	CAGCCCAAGGAACATCTCAC	TGGCGAGAAACAGAGTCAAC
RPL39L-S	TGACACGCAGACCTGAGGG	TGGCGAGAAACAGAGTCAAC
RPL39L-UN	CAGCCCAAGGAACATCTCAC	CAGTGGCTCACGCCTGTAAT
GAPDH	TGACGCTGGGGCTGGCATTG	GGCTGGTGGTCCAGGGGTCT
