# Supplementary material for: Comprehensive assessment of mRNA isoform detection methods for long-read sequencing data
Source: Nat Commun. 2024 May 10;15:3972. doi: 10.1038/s41467-024-48117-3 (PMC11087464; doi:10.1038/s41467-024-48117-3)
Supplement: Supplementary file 11 — Source data [file 41467_2024_48117_MOESM11_ESM.xlsx]

## Sheet: Figure 2A-B
software	depth	data	mean_precision	sd_precision	mean_sensitivity	sd_sensitivity		Column Name	Description
bambu_guide	10	R103	95.2	0.1	50.9	0.556776		software	The name of the software tested
bambu_unguide	10	R103	39.3	0.2	35.5667	0.152753		depth	The depth of the simulated dataset
flair_guide	10	R103	67.8	0.458258	39.6667	0.23094		data	The error model of the simulated dataset
flair_unguide	10	R103	57.0667	0.550757	38.2	0.264575		mean_precision	Mean precision of the software performance
FLAMES	10	R103	59.6667	0.351188	28.9333	0.057735		sd_precision	Standard deviation of the software performance precision
FLAMES10	10	R103	64.4333	0.907377	11.8	0.1		mean_sensitivity	Mean sensitivity of the software performance
freddie	10	R103	22.4667	0.351188	12.1333	0.208167		sd_sensitivity	Standard deviation of the software performance sensitivity
stringtie_guide	10	R103	76.3333	0.305505	53.7667	0.46188
stringtie_unguide	10	R103	62.4667	0.416333	40.3667	0.11547
talon	10	R103	57.2667	0.057735	48.4	0.4
tama	10	R103	20.1333	0.152753	48.1667	0.321455
unagi	10	R103	38.1	0.458258	28.2333	0.11547
bambu_guide	25	R103	94.6	0.34641	55.3667	0.378594
bambu_unguide	25	R103	36.8333	0.251661	44.1333	0.208167
flair_guide	25	R103	64.5333	0.11547	49.1667	0.378594
flair_unguide	25	R103	46.9667	0.23094	48.7333	0.404145
FLAMES	25	R103	58.4	0.2	41.3667	0.057735
FLAMES10	25	R103	62.7333	0.11547	23.5667	0.057735
freddie	25	R103	23.7	0.173205	16.9	0.2
stringtie_guide	25	R103	80.2333	0.057735	58.4333	0.321455
stringtie_unguide	25	R103	68.2	0.1	50.7	0.1
talon	25	R103	41.7667	0.152753	53.6	0.173205
tama	25	R103	16.2667	0.057735	54.3667	0.305505
unagi	25	R103	30.9333	0.251661	39.6333	0.11547
bambu_guide	40	R103	94.2667	0.378594	57.0333	0.416333
bambu_unguide	40	R103	35.9333	0.251661	47.2	0.264575
flair_guide	40	R103	62.1	0.1	52.8333	0.351188
flair_unguide	40	R103	40.4	0.264575	52.6667	0.251661
FLAMES	40	R103	57.2667	0.057735	47.2667	0.251661
FLAMES10	40	R103	61.9333	0.057735	30.2667	0.288675
freddie	40	R103	23.3333	0.152753	18.8333	0.11547
stringtie_guide	40	R103	81.0333	0.152753	60.1667	0.46188
stringtie_unguide	40	R103	69.9333	0.11547	54.7667	0.208167
talon	40	R103	35.5333	0.11547	55.9333	0.23094
tama	40	R103	14.4	0	56.9667	0.378594
unagi	40	R103	27.2667	0.680686	45.0333	0.251661
bambu_guide	55	R103	94.2	0.173205	58.3	0.43589
bambu_unguide	55	R103	35.5	0.2	48.9333	0.152753
flair_guide	55	R103	60.3667	0.057735	55	0.2
flair_unguide	55	R103	36.2	0.2	55.3	0.1
FLAMES	55	R103	56.6667	0.351188	51.1	0.2
FLAMES10	55	R103	61.7333	0.568624	34.8	0.1
freddie	55	R103	23	0.173205	20.1667	0.152753
stringtie_guide	55	R103	81.9	0.2	61.6	0.458258
stringtie_unguide	55	R103	71.2667	0.057735	57.4333	0.208167
talon	55	R103	31.9	0.1	57.6333	0.23094
tama	55	R103	13.2333	0.057735	58.9	0.34641
unagi	55	R103	25.4333	0.763763	48.4	0.2
bambu_guide	70	R103	94.0667	0.152753	59.1	0.3
bambu_unguide	70	R103	35.1667	0.208167	49.9667	0.11547
flair_guide	70	R103	58.8667	0.450925	56.3667	0.23094
flair_unguide	70	R103	32.9	0.264575	56.9333	0.11547
FLAMES	70	R103	56.2333	0.305505	53.7667	0.208167
FLAMES10	70	R103	61.1667	0.351188	38.1	0.1
freddie	70	R103	22.6667	0.11547	21.2	0.173205
stringtie_guide	70	R103	82.3	0.1	62.3	0.360555
stringtie_unguide	70	R103	71.7	0.264575	59.1	0.173205
talon	70	R103	29.4	0.1	58.8333	0.208167
tama	70	R103	12.3667	0.057735	60.3667	0.251661
unagi	70	R103	24.5333	0.152753	50.5667	0.11547
bambu_guide	10	SEQUEL_CCS	97.8333	0.057735	70.4333	0.251661
bambu_unguide	10	SEQUEL_CCS	88.1333	0.152753	48.0333	0.351188
flair_guide	10	SEQUEL_CCS	91.8	0.173205	47.3333	0.208167
flair_unguide	10	SEQUEL_CCS	88.5	0.264575	46.0667	0.208167
FLAMES	10	SEQUEL_CCS	92.5333	0.493288	26.9333	0.208167
FLAMES10	10	SEQUEL_CCS	90.5667	2.84488	0.633333	0.057735
freddie	10	SEQUEL_CCS	42.4	0	21.8	0.2
stringtie_guide	10	SEQUEL_CCS	91.9667	0.208167	71.2667	0.251661
stringtie_unguide	10	SEQUEL_CCS	82	0.173205	53.0667	0.23094
talon	10	SEQUEL_CCS	72.5333	0.11547	72	0.2
tama	10	SEQUEL_CCS	40.3333	0.057735	80.6667	0.152753
unagi	10	SEQUEL_CCS	86.2667	0.46188	41.3667	0.11547
bambu_guide	25	SEQUEL_CCS	97.4333	0.057735	71	0.360555
bambu_unguide	25	SEQUEL_CCS	88	0.2	57.4	0.264575
flair_guide	25	SEQUEL_CCS	91.5	0.1	56.9	0.43589
flair_unguide	25	SEQUEL_CCS	87.7333	0.251661	57.0667	0.378594
FLAMES	25	SEQUEL_CCS	91.7	0.43589	41.7	0.1
FLAMES10	25	SEQUEL_CCS	86.7333	2.20303	2.03333	0.057735
freddie	25	SEQUEL_CCS	43.6	0.173205	27.7	0.264575
stringtie_guide	25	SEQUEL_CCS	92.2333	0.152753	71.9667	0.305505
stringtie_unguide	25	SEQUEL_CCS	85.5	0.1	62.1667	0.251661
talon	25	SEQUEL_CCS	62.2	0.1	73.7333	0.251661
tama	25	SEQUEL_CCS	35.8333	0.152753	81.1333	0.251661
unagi	25	SEQUEL_CCS	84.8333	0.11547	53.4	0.2
bambu_guide	40	SEQUEL_CCS	97.4	0.1	71.1667	0.378594
bambu_unguide	40	SEQUEL_CCS	87.8333	0.152753	60.8667	0.208167
flair_guide	40	SEQUEL_CCS	91.4	0.264575	60.5333	0.404145
flair_unguide	40	SEQUEL_CCS	87.3667	0.321455	61.4667	0.288675
FLAMES	40	SEQUEL_CCS	91.3333	0.305505	48.7333	0.23094
FLAMES10	40	SEQUEL_CCS	85.0667	1.51767	3.56667	0.057735
freddie	40	SEQUEL_CCS	44.2667	0.251661	30.3	0.264575
stringtie_guide	40	SEQUEL_CCS	92.3	0.264575	72.2667	0.288675
stringtie_unguide	40	SEQUEL_CCS	86.6333	0.11547	65.4667	0.208167
talon	40	SEQUEL_CCS	58.1333	0.152753	74.8667	0.305505
tama	40	SEQUEL_CCS	34.1	0.173205	81.3667	0.208167
unagi	40	SEQUEL_CCS	83.7333	0.251661	58.9333	0.404145
bambu_guide	55	SEQUEL_CCS	97.2333	0.11547	71.3	0.360555
bambu_unguide	55	SEQUEL_CCS	87.6333	0.208167	62.6333	0.208167
flair_guide	55	SEQUEL_CCS	91.1667	0.152753	62.4	0.360555
flair_unguide	55	SEQUEL_CCS	86.7333	0.208167	63.8667	0.378594
FLAMES	55	SEQUEL_CCS	91	0.43589	53.5667	0.23094
FLAMES10	55	SEQUEL_CCS	84.1	2.44336	4.96667	0.057735
freddie	55	SEQUEL_CCS	44.6	0.2	31.8	0.264575
stringtie_guide	55	SEQUEL_CCS	92.3333	0.152753	72.4333	0.404145
stringtie_unguide	55	SEQUEL_CCS	87.0667	0.152753	67.1333	0.251661
talon	55	SEQUEL_CCS	55.7333	0.152753	75.5	0.2
tama	55	SEQUEL_CCS	32.9667	0.23094	81.3667	0.305505
unagi	55	SEQUEL_CCS	83.1667	0.208167	61.6333	0.251661
bambu_guide	70	SEQUEL_CCS	97.2	0.1	71.4333	0.321455
bambu_unguide	70	SEQUEL_CCS	87.5	0.1	63.8333	0.251661
flair_guide	70	SEQUEL_CCS	91.1	0.173205	63.7333	0.251661
flair_unguide	70	SEQUEL_CCS	86.3667	0.251661	65.5	0.264575
FLAMES	70	SEQUEL_CCS	90.8333	0.472582	57.0333	0.288675
FLAMES10	70	SEQUEL_CCS	84.1	2.86182	6.46667	0.152753
freddie	70	SEQUEL_CCS	44.7	0.173205	32.7	0.1
stringtie_guide	70	SEQUEL_CCS	92.4333	0.152753	72.5	0.34641
stringtie_unguide	70	SEQUEL_CCS	87.3667	0.057735	68.2667	0.208167
talon	70	SEQUEL_CCS	53.9667	0.152753	76.0667	0.288675
tama	70	SEQUEL_CCS	32.1667	0.251661	81.4667	0.208167
unagi	70	SEQUEL_CCS	82.7	0.264575	63.4667	0.305505
bambu_guide	10	SEQUEL_CLR	96.0333	0.057735	58.8	0.3
bambu_unguide	10	SEQUEL_CLR	55.6	0.264575	41.4667	0.11547
flair_guide	10	SEQUEL_CLR	86.1	0.2	43.6667	0.288675
flair_unguide	10	SEQUEL_CLR	70.9667	0.208167	41.5	0.264575
FLAMES	10	SEQUEL_CLR	85.0667	0.208167	34.9667	0.152753
FLAMES10	10	SEQUEL_CLR	86.9	0.754983	9.36667	0.152753
freddie	10	SEQUEL_CLR	31.4667	0.305505	16.8	0.173205
stringtie_guide	10	SEQUEL_CLR	79.0333	0.11547	62.4	0.264575
stringtie_unguide	10	SEQUEL_CLR	62.3333	0.472582	45.5	0
talon	10	SEQUEL_CLR	67.4667	0.152753	57.0333	0.305505
tama	10	SEQUEL_CLR	33.5	0.264575	52.9333	0.057735
unagi	10	SEQUEL_CLR	53.1667	0.416333	33.4667	0.152753
bambu_guide	25	SEQUEL_CLR	95.4667	0.057735	63.1333	0.321455
bambu_unguide	25	SEQUEL_CLR	53	0.173205	50.9667	0.404145
flair_guide	25	SEQUEL_CLR	84.0667	0.251661	54.2	0.360555
flair_unguide	25	SEQUEL_CLR	57.2333	0.288675	53	0.34641
FLAMES	25	SEQUEL_CLR	81.5333	0.152753	49.1667	0.378594
FLAMES10	25	SEQUEL_CLR	86.7667	0.378594	21.9667	0.057735
freddie	25	SEQUEL_CLR	30.9	0.173205	22.4333	0.251661
stringtie_guide	25	SEQUEL_CLR	80.7667	0.251661	66.4667	0.208167
stringtie_unguide	25	SEQUEL_CLR	60.5667	0.472582	56.1667	0.321455
talon	25	SEQUEL_CLR	51.9667	0.152753	63.0667	0.378594
tama	25	SEQUEL_CLR	26.5	0.173205	60.7	0.264575
unagi	25	SEQUEL_CLR	42.4667	0.11547	46.2667	0.208167
bambu_guide	40	SEQUEL_CLR	95.3	0.1	64.8333	0.450925
bambu_unguide	40	SEQUEL_CLR	51.8	0.2	54.3667	0.251661
flair_guide	40	SEQUEL_CLR	81.3333	0.351188	58.4	0.4
flair_unguide	40	SEQUEL_CLR	48.1333	0.305505	57.8	0.264575
FLAMES	40	SEQUEL_CLR	78.2333	0.251661	55.9	0.264575
FLAMES10	40	SEQUEL_CLR	86	0.2	30.3333	0.152753
freddie	40	SEQUEL_CLR	29.5667	0.11547	24.9333	0.152753
stringtie_guide	40	SEQUEL_CLR	81	0.264575	68	0.360555
stringtie_unguide	40	SEQUEL_CLR	59	0.264575	60.2	0.3
talon	40	SEQUEL_CLR	45.1667	0.057735	65.9333	0.450925
tama	40	SEQUEL_CLR	22.7333	0.152753	63.9667	0.404145
unagi	40	SEQUEL_CLR	37.4	0.2	52.1333	0.208167
bambu_guide	55	SEQUEL_CLR	95	0.1	65.8667	0.305505
bambu_unguide	55	SEQUEL_CLR	51.2	0.1	56.1667	0.208167
flair_guide	55	SEQUEL_CLR	78.4667	0.251661	60.8	0.34641
flair_unguide	55	SEQUEL_CLR	41.7	0.264575	60.4333	0.321455
FLAMES	55	SEQUEL_CLR	75.5333	0.208167	59.8333	0.321455
FLAMES10	55	SEQUEL_CLR	85.4333	0.404145	36.2	0.2
freddie	55	SEQUEL_CLR	28.1333	0.152753	26.4667	0.305505
stringtie_guide	55	SEQUEL_CLR	81.4333	0.550757	68.9667	0.208167
stringtie_unguide	55	SEQUEL_CLR	57.8	0.1	62.7	0.173205
talon	55	SEQUEL_CLR	40.9333	0.057735	67.8	0.264575
tama	55	SEQUEL_CLR	20.2	0.1	66.3667	0.251661
unagi	55	SEQUEL_CLR	34.2667	0.152753	55.8	0.2
bambu_guide	70	SEQUEL_CLR	94.9667	0.23094	66.5333	0.251661
bambu_unguide	70	SEQUEL_CLR	51	0.2	57.2333	0.351188
flair_guide	70	SEQUEL_CLR	75.8	0.6245	62.3667	0.351188
flair_unguide	70	SEQUEL_CLR	37.0667	0.321455	62.1333	0.351188
FLAMES	70	SEQUEL_CLR	73.3667	0.152753	62.5	0.43589
FLAMES10	70	SEQUEL_CLR	84.6333	0.288675	40.5667	0.305505
freddie	70	SEQUEL_CLR	26.9	0.1	27.5	0.264575
stringtie_guide	70	SEQUEL_CLR	81.5	0.360555	69.3667	0.46188
stringtie_unguide	70	SEQUEL_CLR	56.7667	0.152753	64.0333	0.321455
talon	70	SEQUEL_CLR	37.7667	0.152753	69.1	0.360555
tama	70	SEQUEL_CLR	18.3	0.1	67.9667	0.288675
unagi	70	SEQUEL_CLR	31.5	1.82483	58.3667	0.251661
isoquant_guided	10	R103	97.5333	0.057735	63.6667	0.46188
isoquant_unguided	10	R103	86.0667	0.305505	23.1667	0.057735
isoquant_guided	25	R103	96.4667	0.057735	65.6667	0.378594
isoquant_unguided	25	R103	86.0333	0.057735	32.5333	0.152753
isoquant_guided	40	R103	95.7667	0.057735	66.5667	0.378594
isoquant_unguided	40	R103	85.7333	0.251661	36.9333	0.321455
isoquant_guided	55	R103	95.3667	0.11547	67.1	0.34641
isoquant_unguided	55	R103	85.5667	0.11547	39.6333	0.321455
isoquant_guided	70	R103	95.0667	0.057735	67.5333	0.416333
isoquant_unguided	70	R103	85.1333	0.23094	41.4333	0.23094
isoquant_guided	10	SEQUEL_CCS	97.5333	0.057735	71.2333	0.321455
isoquant_unguided	10	SEQUEL_CCS	90.4333	0.251661	40.4667	0.404145
isoquant_guided	25	SEQUEL_CCS	97.0333	0.11547	72.0333	0.321455
isoquant_unguided	25	SEQUEL_CCS	90.3667	0.057735	49.3	0.34641
isoquant_guided	40	SEQUEL_CCS	96.8333	0.11547	72.3667	0.378594
isoquant_unguided	40	SEQUEL_CCS	90.3667	0.11547	52.5667	0.305505
isoquant_guided	55	SEQUEL_CCS	96.7	0.1	72.5333	0.321455
isoquant_unguided	55	SEQUEL_CCS	90.2333	0.057735	54.1333	0.321455
isoquant_guided	70	SEQUEL_CCS	96.5667	0.152753	72.7	0.34641
isoquant_unguided	70	SEQUEL_CCS	90.2	0	55.2667	0.378594
isoquant_guided	10	SEQUEL_CLR	96.6	0.1	64	0.264575
isoquant_unguided	10	SEQUEL_CLR	84.7667	0.251661	28.7	0.173205
isoquant_guided	25	SEQUEL_CLR	94.3333	0.057735	66.0667	0.288675
isoquant_unguided	25	SEQUEL_CLR	81.7	0.173205	39.2667	0.378594
isoquant_guided	40	SEQUEL_CLR	92.8667	0.152753	66.7333	0.251661
isoquant_unguided	40	SEQUEL_CLR	79.2333	0.351188	44	0.2
isoquant_guided	55	SEQUEL_CLR	91.8667	0.11547	67.1	0.4
isoquant_unguided	55	SEQUEL_CLR	77.9333	0.152753	46.9	0.264575
isoquant_guided	70	SEQUEL_CLR	91.1	0.1	67.3	0.360555
isoquant_unguided	70	SEQUEL_CLR	76.6333	0.321455	48.5	0.43589

## Sheet: Figure 2C-D
software	Iso_per_gene	data	mean_precision	sd_precision	mean_sensitivity	sd_sensitivity		Column Name	Description
bambu_guide	1	R103	95.9	0.1	61.9333	0.208167		software	The name of the software tested
bambu_unguide	1	R103	37.4667	0.152753	51	0.1		Iso_per_gene	The transcriptome complexity index of the dataset
flair_guide	1	R103	66.4333	0.11547	55	0.3		data	The error model of the simulated dataset
flair_unguide	1	R103	53.5333	0.11547	53.5333	0.208167		mean_precision	Mean precision of the software performance
FLAMES	1	R103	59.5667	0.288675	44.1333	0.208167		sd_precision	Standard deviation of the software performance precision
FLAMES10	1	R103	64.4	0.43589	23.0333	0.152753		mean_sensitivity	Mean sensitivity of the software performance
freddie	1	R103	24.4667	0.404145	18.3	0.264575		sd_sensitivity	Standard deviation of the software performance sensitivity
stringtie_guide	1	R103	79.4667	0.23094	63.8333	0.057735
stringtie_unguide	1	R103	68.5333	0.305505	55.7667	0.152753
talon	1	R103	45.8667	0.11547	58.1	0.1
tama	1	R103	16.5667	0.152753	56.1667	0.321455
unagi	1	R103	34.0667	0.152753	42.5333	0.057735
bambu_guide	3	R103	92.9	0.360555	44.1667	0.288675
bambu_unguide	3	R103	36.9	0.264575	35.0333	0.152753
flair_guide	3	R103	64.1	0.173205	40.5667	0.208167
flair_unguide	3	R103	45.4667	0.11547	40.3667	0.404145
FLAMES	3	R103	57.4333	0.251661	33.9667	0.152753
FLAMES10	3	R103	62.5333	0.057735	18.6333	0.057735
freddie	3	R103	22.9667	0.23094	13.8333	0.152753
stringtie_guide	3	R103	76.7667	0.152753	47.5667	0.057735
stringtie_unguide	3	R103	66.5333	0.057735	42.4	0.173205
talon	3	R103	42.3333	0.11547	43.8333	0.321455
tama	3	R103	16.7333	0.208167	47.1667	0.351188
unagi	3	R103	31.1667	0.057735	32.5	0.173205
bambu_guide	5	R103	89.7667	0.11547	33.1333	0.251661
bambu_unguide	5	R103	36.5	0	25.7667	0.11547
flair_guide	5	R103	62.3333	0.152753	31.8333	0.152753
flair_unguide	5	R103	39.9	0.1	32.4	0.173205
FLAMES	5	R103	55.6	0.1	27.5	0
FLAMES10	5	R103	60.7	0.458258	15.5667	0.057735
freddie	5	R103	21.5	0.2	10.9333	0.057735
stringtie_guide	5	R103	74.3667	0.57735	37.8667	0.351188
stringtie_unguide	5	R103	64.1333	0.404145	33.8333	0.208167
talon	5	R103	39	0.173205	34.5667	0.208167
tama	5	R103	17	0.173205	41.3667	0.288675
unagi	5	R103	29.1	0.1	26.1667	0.057735
bambu_guide	7	R103	86.5333	0.321455	26.7667	0.152753
bambu_unguide	7	R103	35.9333	0.057735	20.3333	0.11547
flair_guide	7	R103	60.8	0.1	26.6333	0.208167
flair_unguide	7	R103	36.0667	0.251661	27.6	0.173205
FLAMES	7	R103	53.9	0.173205	23.3333	0.11547
FLAMES10	7	R103	59.2	0.556776	13.7	0.173205
freddie	7	R103	20.4667	0.208167	9.26667	0.11547
stringtie_guide	7	R103	71.4667	0.46188	31.8	0.173205
stringtie_unguide	7	R103	62.1667	0.550757	28.8	0.3
talon	7	R103	36.6667	0.057735	29	0.1
tama	7	R103	17.2333	0.251661	38	0.2
unagi	7	R103	27.7333	0.057735	22.2	0.173205
bambu_guide	9	R103	83.8333	0.251661	23.0333	0.251661
bambu_unguide	9	R103	35.8	0.2	17.2333	0.208167
flair_guide	9	R103	59.9667	0.305505	23.6667	0.11547
flair_unguide	9	R103	33.8667	0.251661	24.6333	0.152753
FLAMES	9	R103	52.7667	0.11547	20.8333	0.11547
FLAMES10	9	R103	58.2333	0.251661	12.3667	0.057735
freddie	9	R103	20	0.173205	8.3	0.1
stringtie_guide	9	R103	70.0333	0.251661	28.3333	0.305505
stringtie_unguide	9	R103	60.8333	0.472582	25.6333	0.288675
talon	9	R103	35.0667	0.305505	25.5333	0.208167
tama	9	R103	17.5333	0.057735	35.8333	0.23094
unagi	9	R103	27.1	0.1	19.8	0.173205
bambu_guide	1	SEQUEL_CCS	98.0667	0.152753	78.4333	0.208167
bambu_unguide	1	SEQUEL_CCS	90.3	0.1	67.6333	0.208167
flair_guide	1	SEQUEL_CCS	92.3333	0.057735	65.1333	0.208167
flair_unguide	1	SEQUEL_CCS	89.9333	0.152753	64.6	0.264575
FLAMES	1	SEQUEL_CCS	94.3667	0.305505	42.1333	0.152753
FLAMES10	1	SEQUEL_CCS	88.9667	1.13725	1.23333	0.057735
freddie	1	SEQUEL_CCS	44.5667	0.23094	31.3	0.264575
stringtie_guide	1	SEQUEL_CCS	90.1333	0.152753	78.5	0.1
stringtie_unguide	1	SEQUEL_CCS	87.2333	0.057735	69.9667	0.11547
talon	1	SEQUEL_CCS	63.6333	0.152753	79.6333	0.11547
tama	1	SEQUEL_CCS	34.4667	0.152753	82.6333	0.152753
unagi	1	SEQUEL_CCS	87.7667	0.152753	60	0.3
bambu_guide	3	SEQUEL_CCS	96.5667	0.11547	58.7	0.173205
bambu_unguide	3	SEQUEL_CCS	85.5	0.264575	46.4667	0.152753
flair_guide	3	SEQUEL_CCS	90.6	0.173205	47.4333	0.305505
flair_unguide	3	SEQUEL_CCS	85.7333	0.305505	47.6333	0.208167
FLAMES	3	SEQUEL_CCS	90.3	0.2	35.6	0.264575
FLAMES10	3	SEQUEL_CCS	86.2	1.80278	2.03333	0.057735
freddie	3	SEQUEL_CCS	42.7667	0.11547	23.1333	0.152753
stringtie_guide	3	SEQUEL_CCS	88.0667	0.288675	59.8667	0.152753
stringtie_unguide	3	SEQUEL_CCS	82.8333	0.351188	53.5	0.173205
talon	3	SEQUEL_CCS	62.8667	0.152753	62.3	0.264575
tama	3	SEQUEL_CCS	35.6667	0.11547	73.7333	0.057735
unagi	3	SEQUEL_CCS	82.5667	0.208167	44.3333	0.351188
bambu_guide	5	SEQUEL_CCS	95.1	0.1	45.9667	0.321455
bambu_unguide	5	SEQUEL_CCS	81.3667	0.305505	34.2667	0.057735
flair_guide	5	SEQUEL_CCS	89.1	0.1	37.2333	0.057735
flair_unguide	5	SEQUEL_CCS	81.9	0.1	37.7333	0.057735
FLAMES	5	SEQUEL_CCS	87.0667	0.351188	30.6333	0.152753
FLAMES10	5	SEQUEL_CCS	83.8333	0.680686	2.7	0.1
freddie	5	SEQUEL_CCS	41.1333	0.208167	18.2667	0.152753
stringtie_guide	5	SEQUEL_CCS	85.7	0.34641	48.8	0.264575
stringtie_unguide	5	SEQUEL_CCS	79	0.360555	43.4667	0.251661
talon	5	SEQUEL_CCS	61.4667	0.11547	50.4	0.264575
tama	5	SEQUEL_CCS	36.4333	0.057735	67.8667	0.251661
unagi	5	SEQUEL_CCS	78.2333	0.11547	34.6667	0.057735
bambu_guide	7	SEQUEL_CCS	93.8333	0.152753	38.0333	0.404145
bambu_unguide	7	SEQUEL_CCS	78.2333	0.321455	27.1333	0.152753
flair_guide	7	SEQUEL_CCS	87.5667	0.351188	31	0.173205
flair_unguide	7	SEQUEL_CCS	78.5667	0.152753	31.6333	0.251661
FLAMES	7	SEQUEL_CCS	84.8333	0.152753	27.0333	0.057735
FLAMES10	7	SEQUEL_CCS	81.3667	1.60104	3.13333	0.057735
freddie	7	SEQUEL_CCS	39.6	0.3	15.2667	0.152753
stringtie_guide	7	SEQUEL_CCS	83.1333	0.550757	41.9667	0.288675
stringtie_unguide	7	SEQUEL_CCS	75.9667	0.351188	37.4	0.264575
talon	7	SEQUEL_CCS	60.2333	0.208167	42.9	0.264575
tama	7	SEQUEL_CCS	37.3667	0.351188	64.4333	0.305505
unagi	7	SEQUEL_CCS	75	0.34641	28.7	0.264575
bambu_guide	9	SEQUEL_CCS	92.7667	0.11547	33.1333	0.305505
bambu_unguide	9	SEQUEL_CCS	76.1333	0.351188	22.8667	0.23094
flair_guide	9	SEQUEL_CCS	86.5333	0.11547	27.4667	0.152753
flair_unguide	9	SEQUEL_CCS	76.6667	0.152753	28.0667	0.23094
FLAMES	9	SEQUEL_CCS	83.7667	0.378594	24.6	0.1
FLAMES10	9	SEQUEL_CCS	81.1	0.87178	3.46667	0.057735
freddie	9	SEQUEL_CCS	38.6667	0.208167	13.6	0.1
stringtie_guide	9	SEQUEL_CCS	81.3667	0.152753	37.7333	0.305505
stringtie_unguide	9	SEQUEL_CCS	74.2	0.264575	33.7333	0.305505
talon	9	SEQUEL_CCS	59.3	0.173205	37.9	0.264575
tama	9	SEQUEL_CCS	38.1	0.173205	62.2	0.2
unagi	9	SEQUEL_CCS	73.2	0.264575	25.1	0.264575
bambu_guide	1	SEQUEL_CLR	96.5333	0.152753	70.5333	0.208167
bambu_unguide	1	SEQUEL_CLR	54.6333	0.11547	59.4667	0.321455
flair_guide	1	SEQUEL_CLR	87.2667	0.208167	61.1333	0.378594
flair_unguide	1	SEQUEL_CLR	67.6333	0.305505	58.9333	0.305505
FLAMES	1	SEQUEL_CLR	86	0.1	53.0667	0.208167
FLAMES10	1	SEQUEL_CLR	90.4333	0.305505	20	0.1
freddie	1	SEQUEL_CLR	33.0667	0.404145	24.9	0.264575
stringtie_guide	1	SEQUEL_CLR	80.4333	0.11547	72.7	0.1
stringtie_unguide	1	SEQUEL_CLR	62.9	0.173205	62.2333	0.208167
talon	1	SEQUEL_CLR	56.5333	0.305505	68.5	0.173205
tama	1	SEQUEL_CLR	28.2333	0.152753	63.4667	0.057735
unagi	1	SEQUEL_CLR	48.1333	0.152753	50.3333	0.152753
bambu_guide	3	SEQUEL_CLR	94.2667	0.057735	50.8333	0.251661
bambu_unguide	3	SEQUEL_CLR	52.0667	0.152753	40.3333	0.288675
flair_guide	3	SEQUEL_CLR	82.7333	0.46188	44.6333	0.305505
flair_unguide	3	SEQUEL_CLR	54.7333	0.321455	43.8	0.264575
FLAMES	3	SEQUEL_CLR	79.2	0	40.3333	0.23094
FLAMES10	3	SEQUEL_CLR	84.6	0.264575	17.4	0.1
freddie	3	SEQUEL_CLR	30.1667	0.321455	18.2667	0.251661
stringtie_guide	3	SEQUEL_CLR	77.1667	0.057735	54.6667	0.23094
stringtie_unguide	3	SEQUEL_CLR	60.3667	0.152753	46.8667	0.23094
talon	3	SEQUEL_CLR	52.3333	0.208167	51.6667	0.23094
tama	3	SEQUEL_CLR	26.8333	0.057735	51.9333	0.568624
unagi	3	SEQUEL_CLR	42.0667	0.351188	37.6667	0.208167
bambu_guide	5	SEQUEL_CLR	91.9667	0.23094	38.2333	0.351188
bambu_unguide	5	SEQUEL_CLR	49.8333	0.152753	29.1667	0.152753
flair_guide	5	SEQUEL_CLR	79.1	0	34.9	0.2
flair_unguide	5	SEQUEL_CLR	45.8	0.360555	34.6	0.264575
FLAMES	5	SEQUEL_CLR	73.5	0.360555	32.1667	0.152753
FLAMES10	5	SEQUEL_CLR	79.6667	0.416333	15.2	0.1
freddie	5	SEQUEL_CLR	27.5	0	14.1667	0.11547
stringtie_guide	5	SEQUEL_CLR	73.7333	0.503322	43.2667	0.416333
stringtie_unguide	5	SEQUEL_CLR	58	0.360555	37.2667	0.351188
talon	5	SEQUEL_CLR	48.1	0.264575	40.2667	0.305505
tama	5	SEQUEL_CLR	25.6667	0.152753	44.3667	0.305505
unagi	5	SEQUEL_CLR	37.8667	0.208167	29.7	0.2
bambu_guide	7	SEQUEL_CLR	89.7667	0.305505	31.0667	0.23094
bambu_unguide	7	SEQUEL_CLR	48.1	0.173205	22.8333	0.251661
flair_guide	7	SEQUEL_CLR	75.9667	0.057735	28.9333	0.288675
flair_unguide	7	SEQUEL_CLR	40.2667	0.057735	29.1333	0.208167
FLAMES	7	SEQUEL_CLR	69.1	0.264575	27	0.173205
FLAMES10	7	SEQUEL_CLR	76.3	0.43589	13.7667	0.057735
freddie	7	SEQUEL_CLR	25.6333	0.404145	11.7667	0.208167
stringtie_guide	7	SEQUEL_CLR	70.8667	0.450925	36.6333	0.208167
stringtie_unguide	7	SEQUEL_CLR	56.4	0.2	31.6667	0.208167
talon	7	SEQUEL_CLR	45.2333	0.152753	33.8	0.264575
tama	7	SEQUEL_CLR	25.2	0.264575	40.3333	0.208167
unagi	7	SEQUEL_CLR	35.0667	0.152753	24.9	0.3
bambu_guide	9	SEQUEL_CLR	87.5	0.43589	26.7	0.360555
bambu_unguide	9	SEQUEL_CLR	47.0667	0.378594	19.2667	0.152753
flair_guide	9	SEQUEL_CLR	74.0333	0.152753	25.5667	0.057735
flair_unguide	9	SEQUEL_CLR	36.9333	0.11547	25.9	0.173205
FLAMES	9	SEQUEL_CLR	66.4667	0.351188	23.9667	0.057735
FLAMES10	9	SEQUEL_CLR	73.9667	0.404145	12.7	0.1
freddie	9	SEQUEL_CLR	24.4667	0.351188	10.3667	0.152753
stringtie_guide	9	SEQUEL_CLR	69.1667	0.321455	32.4667	0.404145
stringtie_unguide	9	SEQUEL_CLR	55.5	0.43589	28.2	0.264575
talon	9	SEQUEL_CLR	43.0667	0.404145	29.6	0.3
tama	9	SEQUEL_CLR	25	0.2	37.6667	0.416333
unagi	9	SEQUEL_CLR	33.5667	0.208167	21.9333	0.208167
isoquant_guided	1	R103	98.8333	0.11547	81.7333	0.251661
isoquant_unguided	1	R103	88.1667	0.11547	36.5	0.1
isoquant_guided	3	R103	98.5	0	68.1667	0.208167
isoquant_unguided	3	R103	83.6	0.2	25.4667	0.11547
isoquant_guided	5	R103	98.3	0	59.9667	0.378594
isoquant_unguided	5	R103	79.3	0.173205	18.9667	0.11547
isoquant_guided	7	R103	98.1667	0.057735	55.4	0.2
isoquant_unguided	7	R103	76	0.173205	15.1	0.1
isoquant_guided	9	R103	98.1667	0.057735	52.4333	0.11547
isoquant_unguided	9	R103	73.8333	0.23094	12.8	0.1
isoquant_guided	1	SEQUEL_CCS	99.6	0.1	88.9	0.264575
isoquant_unguided	1	SEQUEL_CCS	92.5333	0.208167	57.7333	0.251661
isoquant_guided	3	SEQUEL_CCS	99.3	0	82.1	0
isoquant_unguided	3	SEQUEL_CCS	87.9667	0.288675	39.9667	0.23094
isoquant_guided	5	SEQUEL_CCS	99.1	0	78	0.264575
isoquant_unguided	5	SEQUEL_CCS	84.0667	0.057735	29.7	0
isoquant_guided	7	SEQUEL_CCS	99	0.1	76.0333	0.057735
isoquant_unguided	7	SEQUEL_CCS	80.7	0.458258	23.6667	0.11547
isoquant_guided	9	SEQUEL_CCS	98.9667	0.057735	74.5	0.1
isoquant_unguided	9	SEQUEL_CCS	78.8	0.2	20	0.173205
isoquant_guided	1	SEQUEL_CLR	97.6	0.1	81.3	0.1
isoquant_unguided	1	SEQUEL_CLR	84.9667	0.472582	44.6	0.2
isoquant_guided	3	SEQUEL_CLR	97.2667	0.057735	68.8	0.264575
isoquant_unguided	3	SEQUEL_CLR	79.8333	0.305505	30.5667	0.208167
isoquant_guided	5	SEQUEL_CLR	96.9667	0.11547	60.5	0.4
isoquant_unguided	5	SEQUEL_CLR	75.0333	0.152753	22.4667	0.057735
isoquant_guided	7	SEQUEL_CLR	96.8667	0.057735	56.2333	0.057735
isoquant_unguided	7	SEQUEL_CLR	71.2	0.264575	17.6333	0.152753
isoquant_guided	9	SEQUEL_CLR	96.9	0.1	53.2667	0.404145
isoquant_unguided	9	SEQUEL_CLR	68.8333	0.305505	14.7667	0.152753

## Sheet: Figure 2E-F
software	completeness	data	mean_precision	sd_precision	mean_sensitivity	sd_sensitivity		Column Name	Description
bambu_guide	0.0_0.0	R103	94.7	0.1	54.2	0.264575		software	The name of the software tested
bambu_unguide	0.0_0.0	R103	37.3	0.1	42.5333	0.11547		completeness	The read completeness of the dataset
flair_guide	0.0_0.0	R103	65.4667	0.057735	47.3667	0.208167		data	The error model of the simulated dataset
flair_unguide	0.0_0.0	R103	49.3333	0.416333	46.6333	0.251661		mean_precision	Mean precision of the software performance
FLAMES	0.0_0.0	R103	58.4667	0.057735	38.6	0.173205		sd_precision	Standard deviation of the software performance precision
FLAMES10	0.0_0.0	R103	63.7333	0.11547	20.5667	0.152753		mean_sensitivity	Mean sensitivity of the software performance
freddie	0.0_0.0	R103	23.3667	0.208167	15.8333	0.152753		sd_sensitivity	Standard deviation of the software performance sensitivity
stringtie_guide	0.0_0.0	R103	79.4333	0.208167	57.5	0.173205
stringtie_unguide	0.0_0.0	R103	67.2667	0.208167	48.7667	0.057735
talon	0.0_0.0	R103	44.9333	0.305505	52.1	0.264575
tama	0.0_0.0	R103	16.9667	0.152753	52.7	0.458258
unagi	0.0_0.0	R103	32.6333	0.152753	37.1333	0.152753
bambu_guide	0.0_0.2	R103	87.9	0.1	25.4	0.1
bambu_unguide	0.0_0.2	R103	16.3	0.1	20.5667	0.152753
flair_guide	0.0_0.2	R103	26.8667	0.057735	22.5667	0.057735
flair_unguide	0.0_0.2	R103	20.9333	0.23094	21.4667	0.208167
FLAMES	0.0_0.2	R103	21.4333	0.152753	16.9333	0.152753
FLAMES10	0.0_0.2	R103	22.7667	0.472582	8.16667	0.208167
freddie	0.0_0.2	R103	10.0333	0.152753	6.5	0.1
stringtie_guide	0.0_0.2	R103	42.6	0.1	29.1	0.173205
stringtie_unguide	0.0_0.2	R103	35.6	0.1	24.3	0
talon	0.0_0.2	R103	19.8333	0.152753	19.2	0.1
tama	0.0_0.2	R103	5.36667	0.057735	16.6333	0.152753
unagi	0.0_0.2	R103	14.1667	0.208167	16.7667	0.208167
bambu_guide	0.0_0.4	R103	80.6667	0.378594	13.5333	0.11547
bambu_unguide	0.0_0.4	R103	8.5	0	11.6333	0.057735
flair_guide	0.0_0.4	R103	10.2667	0.11547	10	0.1
flair_unguide	0.0_0.4	R103	9	0.173205	9.96667	0.208167
FLAMES	0.0_0.4	R103	9.83333	0.152753	8.16667	0.11547
FLAMES10	0.0_0.4	R103	10	0.264575	3.73333	0.152753
freddie	0.0_0.4	R103	7.23333	0.11547	4.93333	0.11547
stringtie_guide	0.0_0.4	R103	42.2333	0.288675	28.1333	0.208167
stringtie_unguide	0.0_0.4	R103	35.2667	0.057735	22.8333	0.152753
talon	0.0_0.4	R103	10.4667	0.057735	9.16667	0.057735
tama	0.0_0.4	R103	2.06667	0.057735	6.03333	0.152753
unagi	0.0_0.4	R103	6.86667	0.11547	8.23333	0.152753
bambu_guide	0.1_0.1	R103	88.4	0.519615	24.1333	0.152753
bambu_unguide	0.1_0.1	R103	16.7667	0.057735	19.7	0
flair_guide	0.1_0.1	R103	27.6333	0.11547	20.7667	0.057735
flair_unguide	0.1_0.1	R103	21.4	0.264575	19.9	0.173205
FLAMES	0.1_0.1	R103	23.3333	0.23094	16.2667	0.11547
FLAMES10	0.1_0.1	R103	26.1	0.43589	8.43333	0.152753
freddie	0.1_0.1	R103	10.5	0.1	7.03333	0.057735
stringtie_guide	0.1_0.1	R103	35.8	0.2	26.4333	0.152753
stringtie_unguide	0.1_0.1	R103	31.5667	0.152753	21.9667	0.057735
talon	0.1_0.1	R103	23.3	0.173205	22.9667	0.152753
tama	0.1_0.1	R103	6.86667	0.057735	20.5667	0.208167
unagi	0.1_0.1	R103	14.4	0.2	15.9333	0.11547
bambu_guide	0.2_0.0	R103	87.3333	0.493288	24.6333	0.11547
bambu_unguide	0.2_0.0	R103	15.4667	0.057735	20.2333	0.057735
flair_guide	0.2_0.0	R103	23.0667	0.057735	20.8667	0.057735
flair_unguide	0.2_0.0	R103	18.5333	0.23094	19.9667	0.208167
FLAMES	0.2_0.0	R103	19.1667	0.208167	16.2333	0.23094
FLAMES10	0.2_0.0	R103	18.7667	0.404145	7.43333	0.152753
freddie	0.2_0.0	R103	16.0333	0.11547	11.1667	0.152753
stringtie_guide	0.2_0.0	R103	62.8667	0.404145	36.6333	0.11547
stringtie_unguide	0.2_0.0	R103	48.4	0.5	32.9667	0.251661
talon	0.2_0.0	R103	22.3333	0.152753	21.3667	0.152753
tama	0.2_0.0	R103	6.53333	0.057735	18.0667	0.305505
unagi	0.2_0.0	R103	13.1	0.173205	16.2667	0.208167
bambu_guide	0.2_0.2	R103	81.1667	0.70946	11.5333	0.11547
bambu_unguide	0.2_0.2	R103	6.56667	0.057735	7.33333	0.11547
flair_guide	0.2_0.2	R103	12.3667	0.057735	8.86667	0.057735
flair_unguide	0.2_0.2	R103	9.5	0.1	8.06667	0.057735
FLAMES	0.2_0.2	R103	10.7333	0.152753	6.9	0.1
FLAMES10	0.2_0.2	R103	11.7333	0.404145	3.5	0.1
freddie	0.2_0.2	R103	3.46667	0.057735	2.33333	0.11547
stringtie_guide	0.2_0.2	R103	14.8667	0.057735	10.7667	0.057735
stringtie_unguide	0.2_0.2	R103	11.7333	0.057735	7.53333	0.057735
talon	0.2_0.2	R103	12.6	0	11.0333	0.057735
tama	0.2_0.2	R103	2.86667	0.057735	7.73333	0.057735
unagi	0.2_0.2	R103	6.7	0.1	6.56667	0.11547
bambu_guide	0.4_0.0	R103	79.0333	0.152753	13.3	0
bambu_unguide	0.4_0.0	R103	8.8	0.1	11.4667	0.057735
flair_guide	0.4_0.0	R103	9.3	0.2	9.13333	0.208167
flair_unguide	0.4_0.0	R103	8.06667	0.152753	8.9	0.2
FLAMES	0.4_0.0	R103	9.5	0.1	7.7	0.1
FLAMES10	0.4_0.0	R103	7.1	0.173205	2.66667	0.057735
freddie	0.4_0.0	R103	9.06667	0.057735	8.63333	0.057735
stringtie_guide	0.4_0.0	R103	74.0333	0.152753	52.7333	0.11547
stringtie_unguide	0.4_0.0	R103	65.2667	0.11547	43.3	0.1
talon	0.4_0.0	R103	13.1	0	11.2	0
tama	0.4_0.0	R103	3.2	0	7.7	0
unagi	0.4_0.0	R103	7	0.1	8.13333	0.152753
bambu_guide	0.0_0.0	SEQUEL_CCS	97.4333	0.152753	70.8333	0.251661
bambu_unguide	0.0_0.0	SEQUEL_CCS	87.8667	0.11547	55.9667	0.057735
flair_guide	0.0_0.0	SEQUEL_CCS	91.6	0.264575	55.5	0.1
flair_unguide	0.0_0.0	SEQUEL_CCS	87.9333	0.208167	55.2667	0.11547
FLAMES	0.0_0.0	SEQUEL_CCS	92.3	0.1	38.2667	0.251661
FLAMES10	0.0_0.0	SEQUEL_CCS	88.2667	0.814453	1.73333	0.057735
freddie	0.0_0.0	SEQUEL_CCS	43.3	0.1	26.6667	0.057735
stringtie_guide	0.0_0.0	SEQUEL_CCS	92	0.1	71.9	0.1
stringtie_unguide	0.0_0.0	SEQUEL_CCS	84.8667	0.208167	60.8	0.1
talon	0.0_0.0	SEQUEL_CCS	64.5333	0.152753	73.3	0.264575
tama	0.0_0.0	SEQUEL_CCS	36.5667	0.152753	80.9667	0.321455
unagi	0.0_0.0	SEQUEL_CCS	85.2	0.173205	50.9667	0.11547
bambu_guide	0.0_0.2	SEQUEL_CCS	91.1333	0.152753	31.3667	0.11547
bambu_unguide	0.0_0.2	SEQUEL_CCS	27.1667	0.057735	26.4	0.1
flair_guide	0.0_0.2	SEQUEL_CCS	32.9667	0.208167	27.2	0.1
flair_unguide	0.0_0.2	SEQUEL_CCS	32	0.173205	27.5	0.1
FLAMES	0.0_0.2	SEQUEL_CCS	25.8333	0.152753	21.3	0.2
FLAMES10	0.0_0.2	SEQUEL_CCS	23.3	0.173205	4.13333	0.11547
freddie	0.0_0.2	SEQUEL_CCS	34.1	0.2	20.3	0.1
stringtie_guide	0.0_0.2	SEQUEL_CCS	69.2333	0.288675	36.1333	0.057735
stringtie_unguide	0.0_0.2	SEQUEL_CCS	46.3333	0.152753	31.4333	0.057735
talon	0.0_0.2	SEQUEL_CCS	24.7667	0.152753	21.3333	0.11547
tama	0.0_0.2	SEQUEL_CCS	11.4333	0.057735	24	0.1
unagi	0.0_0.2	SEQUEL_CCS	25.5667	0.11547	22.7333	0.251661
bambu_guide	0.0_0.4	SEQUEL_CCS	83.7667	0.986577	15.4	0.1
bambu_unguide	0.0_0.4	SEQUEL_CCS	13.1333	0.057735	13.5333	0.057735
flair_guide	0.0_0.4	SEQUEL_CCS	11.9	0.1	11.2	0.1
flair_unguide	0.0_0.4	SEQUEL_CCS	11.7	0.173205	11.3	0.173205
FLAMES	0.0_0.4	SEQUEL_CCS	9.9	0.1	8.1	0.1
FLAMES10	0.0_0.4	SEQUEL_CCS	6.9	0.34641	1.26667	0.057735
freddie	0.0_0.4	SEQUEL_CCS	33.6333	0.288675	19.1667	0.057735
stringtie_guide	0.0_0.4	SEQUEL_CCS	68.1	0.2	35.8667	0.057735
stringtie_unguide	0.0_0.4	SEQUEL_CCS	45.5667	0.208167	29.5333	0.152753
talon	0.0_0.4	SEQUEL_CCS	12.3333	0.11547	9.86667	0.057735
tama	0.0_0.4	SEQUEL_CCS	3.86667	0.057735	7.53333	0.11547
unagi	0.0_0.4	SEQUEL_CCS	11.6333	0.152753	10.3667	0.11547
bambu_guide	0.1_0.1	SEQUEL_CCS	91.8	0	29	0.1
bambu_unguide	0.1_0.1	SEQUEL_CCS	37.3333	0.11547	24.3667	0.152753
flair_guide	0.1_0.1	SEQUEL_CCS	38.1667	0.152753	23.1	0.1
flair_unguide	0.1_0.1	SEQUEL_CCS	37.0333	0.208167	23.1667	0.152753
FLAMES	0.1_0.1	SEQUEL_CCS	39.2	0.173205	18.7	0.173205
FLAMES10	0.1_0.1	SEQUEL_CCS	38.7333	0.70946	2.2	0.1
freddie	0.1_0.1	SEQUEL_CCS	18.6333	0.152753	11.3	0.1
stringtie_guide	0.1_0.1	SEQUEL_CCS	40.4333	0.152753	30.3333	0.057735
stringtie_unguide	0.1_0.1	SEQUEL_CCS	37.3	0.1	25.8333	0.11547
talon	0.1_0.1	SEQUEL_CCS	33.4333	0.11547	30.4333	0.11547
tama	0.1_0.1	SEQUEL_CCS	16.5333	0.057735	35.0667	0.11547
unagi	0.1_0.1	SEQUEL_CCS	34.9	0.1	20.5667	0.057735
bambu_guide	0.2_0.0	SEQUEL_CCS	92.1333	0.057735	33.2667	0.305505
bambu_unguide	0.2_0.0	SEQUEL_CCS	27.8	0.1	26.8667	0.057735
flair_guide	0.2_0.0	SEQUEL_CCS	33.5667	0.152753	27.6	0.1
flair_unguide	0.2_0.0	SEQUEL_CCS	32.5	0.173205	27.7333	0.11547
FLAMES	0.2_0.0	SEQUEL_CCS	26.0333	0.152753	21.3667	0.152753
FLAMES10	0.2_0.0	SEQUEL_CCS	23.5667	0.057735	3.76667	0.152753
freddie	0.2_0.0	SEQUEL_CCS	34.6	0.264575	20.5667	0.11547
stringtie_guide	0.2_0.0	SEQUEL_CCS	71.6667	0.057735	37.6667	0.251661
stringtie_unguide	0.2_0.0	SEQUEL_CCS	47.1667	0.46188	32.1	0.264575
talon	0.2_0.0	SEQUEL_CCS	32.9667	0.23094	29.9667	0.152753
tama	0.2_0.0	SEQUEL_CCS	15.8	0	34.1667	0.057735
unagi	0.2_0.0	SEQUEL_CCS	25.9667	0.11547	23.0667	0.208167
bambu_guide	0.2_0.2	SEQUEL_CCS	85.8	0.173205	12.9667	0.057735
bambu_unguide	0.2_0.2	SEQUEL_CCS	13.2667	0.11547	8.73333	0.057735
flair_guide	0.2_0.2	SEQUEL_CCS	16.1667	0.11547	9.73333	0.057735
flair_unguide	0.2_0.2	SEQUEL_CCS	14.1333	0.208167	8.7	0.1
FLAMES	0.2_0.2	SEQUEL_CCS	16.7333	0.152753	7.6	0.1
FLAMES10	0.2_0.2	SEQUEL_CCS	18.6	0.69282	1.2	0
freddie	0.2_0.2	SEQUEL_CCS	6.56667	0.057735	3.9	0
stringtie_guide	0.2_0.2	SEQUEL_CCS	15.6667	0.057735	11.3	0.1
stringtie_unguide	0.2_0.2	SEQUEL_CCS	12.5333	0.057735	7.93333	0.057735
talon	0.2_0.2	SEQUEL_CCS	16.8333	0.11547	13.8667	0.057735
tama	0.2_0.2	SEQUEL_CCS	6.2	0	12.2667	0.057735
unagi	0.2_0.2	SEQUEL_CCS	14.6	0.1	8.16667	0.057735
bambu_guide	0.4_0.0	SEQUEL_CCS	85.4667	0.404145	16.3	0.1
bambu_unguide	0.4_0.0	SEQUEL_CCS	13.4	0.1	13.7667	0.11547
flair_guide	0.4_0.0	SEQUEL_CCS	12.2333	0.152753	11.5333	0.152753
flair_unguide	0.4_0.0	SEQUEL_CCS	11.9333	0.251661	11.5	0.2
FLAMES	0.4_0.0	SEQUEL_CCS	9.7	0.173205	7.86667	0.152753
FLAMES10	0.4_0.0	SEQUEL_CCS	6.86667	0.208167	1.16667	0.057735
freddie	0.4_0.0	SEQUEL_CCS	33.7667	0.288675	19.2667	0.11547
stringtie_guide	0.4_0.0	SEQUEL_CCS	69.1333	0.152753	36.7667	0.351188
stringtie_unguide	0.4_0.0	SEQUEL_CCS	46.0333	0.568624	29.9333	0.378594
talon	0.4_0.0	SEQUEL_CCS	17.1667	0.057735	14.2	0
tama	0.4_0.0	SEQUEL_CCS	6.3	0	12.8667	0.057735
unagi	0.4_0.0	SEQUEL_CCS	11.9	0.2	10.6333	0.251661
bambu_guide	0.0_0.0	SEQUEL_CLR	95.4667	0.23094	62.1	0.173205
bambu_unguide	0.0_0.0	SEQUEL_CLR	53.5333	0.11547	49.1667	0.057735
flair_guide	0.0_0.0	SEQUEL_CLR	84.9333	0.152753	52.5	0.1
flair_unguide	0.0_0.0	SEQUEL_CLR	60.6667	0.503322	51	0.173205
FLAMES	0.0_0.0	SEQUEL_CLR	82.1667	0.404145	46.2	0.2
FLAMES10	0.0_0.0	SEQUEL_CLR	87	0.264575	18.4	0.1
freddie	0.0_0.0	SEQUEL_CLR	31.2333	0.11547	21.3	0.1
stringtie_guide	0.0_0.0	SEQUEL_CLR	80.0333	0.208167	65.8333	0.23094
stringtie_unguide	0.0_0.0	SEQUEL_CLR	61.3333	0.321455	53.9667	0.11547
talon	0.0_0.0	SEQUEL_CLR	55.3667	0.404145	61.3333	0.321455
tama	0.0_0.0	SEQUEL_CLR	27.8667	0.152753	58.3667	0.288675
unagi	0.0_0.0	SEQUEL_CLR	45.1333	0.321455	43.5333	0.152753
bambu_guide	0.0_0.2	SEQUEL_CLR	88.3	0.72111	27.4	0.1
bambu_unguide	0.0_0.2	SEQUEL_CLR	17.9667	0.057735	22.6333	0.057735
flair_guide	0.0_0.2	SEQUEL_CLR	28.2333	0.152753	23.8333	0.11547
flair_unguide	0.0_0.2	SEQUEL_CLR	22.5333	0.152753	22.9667	0.152753
FLAMES	0.0_0.2	SEQUEL_CLR	23.1333	0.057735	18.0667	0.152753
FLAMES10	0.0_0.2	SEQUEL_CLR	22.7667	0.152753	7.76667	0.057735
freddie	0.0_0.2	SEQUEL_CLR	16.2	0.1	10.7667	0.057735
stringtie_guide	0.0_0.2	SEQUEL_CLR	52.5667	0.404145	35.5	0.2
stringtie_unguide	0.0_0.2	SEQUEL_CLR	44.4333	0.321455	31.6333	0.152753
talon	0.0_0.2	SEQUEL_CLR	21.3333	0.251661	18.0333	0.152753
tama	0.0_0.2	SEQUEL_CLR	8.76667	0.11547	16.6667	0.208167
unagi	0.0_0.2	SEQUEL_CLR	15.4667	0.208167	18.0333	0.251661
bambu_guide	0.0_0.4	SEQUEL_CLR	79.8	0.264575	13.4667	0.152753
bambu_unguide	0.0_0.4	SEQUEL_CLR	9.13333	0.057735	11.5667	0.057735
flair_guide	0.0_0.4	SEQUEL_CLR	10.2	0.1	9.33333	0.152753
flair_unguide	0.0_0.4	SEQUEL_CLR	8.7	0.173205	9.03333	0.152753
FLAMES	0.0_0.4	SEQUEL_CLR	10	0.173205	7.6	0.173205
FLAMES10	0.0_0.4	SEQUEL_CLR	7.23333	0.208167	2.36667	0.057735
freddie	0.0_0.4	SEQUEL_CLR	11.3	0.173205	8.36667	0.152753
stringtie_guide	0.0_0.4	SEQUEL_CLR	63.9667	0.288675	44.2	0.1
stringtie_unguide	0.0_0.4	SEQUEL_CLR	54.2	0.1	36.6333	0.057735
talon	0.0_0.4	SEQUEL_CLR	11.2	0.1	8.36667	0.057735
tama	0.0_0.4	SEQUEL_CLR	2.93333	0.057735	5.06667	0.11547
unagi	0.0_0.4	SEQUEL_CLR	7.33333	0.152753	8.2	0.2
bambu_guide	0.1_0.1	SEQUEL_CLR	87.1667	0.503322	24.7667	0.152753
bambu_unguide	0.1_0.1	SEQUEL_CLR	20.7333	0.251661	20.3667	0.208167
flair_guide	0.1_0.1	SEQUEL_CLR	31.9	0.1	20.8	0
flair_unguide	0.1_0.1	SEQUEL_CLR	23.3	0.2	19.7667	0.152753
FLAMES	0.1_0.1	SEQUEL_CLR	31.9667	0.11547	17.1333	0.152753
FLAMES10	0.1_0.1	SEQUEL_CLR	32.9333	0.152753	8.56667	0.057735
freddie	0.1_0.1	SEQUEL_CLR	12.3333	0.152753	8.16667	0.057735
stringtie_guide	0.1_0.1	SEQUEL_CLR	32.4667	0.057735	26.9	0.1
stringtie_unguide	0.1_0.1	SEQUEL_CLR	28.3	0.2	22.0333	0.152753
talon	0.1_0.1	SEQUEL_CLR	27.6	0.173205	24.6	0.1
tama	0.1_0.1	SEQUEL_CLR	12.2667	0.057735	23.2667	0.11547
unagi	0.1_0.1	SEQUEL_CLR	17.2	0.1	16.4667	0.11547
bambu_guide	0.2_0.0	SEQUEL_CLR	88.8667	0.351188	28.5667	0.152753
bambu_unguide	0.2_0.0	SEQUEL_CLR	18.0333	0.152753	22.7667	0.11547
flair_guide	0.2_0.0	SEQUEL_CLR	28.6667	0.208167	24.2333	0.23094
flair_unguide	0.2_0.0	SEQUEL_CLR	22.7333	0.404145	23.3	0.34641
FLAMES	0.2_0.0	SEQUEL_CLR	23.2	0.34641	18.0667	0.305505
FLAMES10	0.2_0.0	SEQUEL_CLR	22.9	0.173205	7.8	0.1
freddie	0.2_0.0	SEQUEL_CLR	16.2667	0.208167	10.8333	0.152753
stringtie_guide	0.2_0.0	SEQUEL_CLR	53.6667	0.737111	36.4	0.34641
stringtie_unguide	0.2_0.0	SEQUEL_CLR	44.8	0.458258	31.9333	0.351188
talon	0.2_0.0	SEQUEL_CLR	28.1333	0.208167	24.9	0.1
tama	0.2_0.0	SEQUEL_CLR	11.4333	0.057735	22.8667	0.23094
unagi	0.2_0.0	SEQUEL_CLR	15.5	0.3	18.1667	0.351188
bambu_guide	0.2_0.2	SEQUEL_CLR	78.5	1.08167	10.9333	0.057735
bambu_unguide	0.2_0.2	SEQUEL_CLR	7.4	0.1	6.9	0.1
flair_guide	0.2_0.2	SEQUEL_CLR	12.9667	0.152753	8.1	0.1
flair_unguide	0.2_0.2	SEQUEL_CLR	9.46667	0.11547	7.2	0.1
FLAMES	0.2_0.2	SEQUEL_CLR	13.3	0.1	6.5	0.1
FLAMES10	0.2_0.2	SEQUEL_CLR	12.8	0.3	3.06667	0.057735
freddie	0.2_0.2	SEQUEL_CLR	4	0	2.53333	0.057735
stringtie_guide	0.2_0.2	SEQUEL_CLR	12.6333	0.152753	9.66667	0.11547
stringtie_unguide	0.2_0.2	SEQUEL_CLR	9.66667	0.11547	6.56667	0.057735
talon	0.2_0.2	SEQUEL_CLR	14.3333	0.057735	10.9667	0.057735
tama	0.2_0.2	SEQUEL_CLR	4.1	0	7.36667	0.057735
unagi	0.2_0.2	SEQUEL_CLR	7.36667	0.11547	6.13333	0.057735
bambu_guide	0.4_0.0	SEQUEL_CLR	80.5667	1.26623	14	0
bambu_unguide	0.4_0.0	SEQUEL_CLR	9.2	0.1	11.7333	0.152753
flair_guide	0.4_0.0	SEQUEL_CLR	10.4	0.2	9.5	0.2
flair_unguide	0.4_0.0	SEQUEL_CLR	8.86667	0.208167	9.13333	0.152753
FLAMES	0.4_0.0	SEQUEL_CLR	10	0.3	7.6	0.2
FLAMES10	0.4_0.0	SEQUEL_CLR	7.16667	0.321455	2.33333	0.11547
freddie	0.4_0.0	SEQUEL_CLR	11.2	0.173205	8.33333	0.152753
stringtie_guide	0.4_0.0	SEQUEL_CLR	64.2333	0.251661	44.8	0.1
stringtie_unguide	0.4_0.0	SEQUEL_CLR	54.5333	0.152753	36.9333	0.152753
talon	0.4_0.0	SEQUEL_CLR	15.2	0.1	11.7667	0.057735
tama	0.4_0.0	SEQUEL_CLR	4.36667	0.057735	8.3	0.2
unagi	0.4_0.0	SEQUEL_CLR	7.33333	0.152753	8.2	0.2
isoquant_guided	0.0_0.0	R103	96.6333	0.11547	65	0.264575
isoquant_unguided	0.0_0.0	R103	85.7667	0.321455	30.5333	0.208167
isoquant_guided	0.1_0.1	R103	91.9	0.264575	50.2667	0.351188
isoquant_unguided	0.1_0.1	R103	36.6333	0.152753	10.6	0
isoquant_guided	0.2_0.2	R103	90	0.173205	44.9667	0.23094
isoquant_unguided	0.2_0.2	R103	12.2333	0.057735	2.86667	0.057735
isoquant_guided	0.2_0.0	R103	97.7333	0.152753	55.3333	0.288675
isoquant_unguided	0.2_0.0	R103	78.8	0.3	10	0.1
isoquant_guided	0.4_0.0	R103	94.7	0.1	55.7333	0.208167
isoquant_unguided	0.4_0.0	R103	12.2667	0.152753	2.86667	0.057735
isoquant_guided	0.0_0.2	R103	94.8333	0.152753	44.1667	0.057735
isoquant_unguided	0.0_0.2	R103	54.2	0.173205	11.1	0.1
isoquant_guided	0.0_0.4	R103	94.9667	0.11547	35.5333	0.208167
isoquant_unguided	0.0_0.4	R103	30.6333	0.057735	3.26667	0.057735
isoquant_guided	0.0_0.0	SEQUEL_CCS	96.9333	0.057735	71.9333	0.305505
isoquant_unguided	0.0_0.0	SEQUEL_CCS	90.2	0.1	48.0333	0.11547
isoquant_guided	0.1_0.1	SEQUEL_CCS	89.6333	0.11547	59.4	0.360555
isoquant_unguided	0.1_0.1	SEQUEL_CCS	34.5333	0.11547	16.4	0
isoquant_guided	0.2_0.2	SEQUEL_CCS	86.3333	0.152753	51.2333	0.351188
isoquant_unguided	0.2_0.2	SEQUEL_CCS	11.5333	0.057735	4.5	0
isoquant_guided	0.2_0.0	SEQUEL_CCS	97.6	0.1	59.5667	0.251661
isoquant_unguided	0.2_0.0	SEQUEL_CCS	86	0	18.4	0.1
isoquant_guided	0.4_0.0	SEQUEL_CCS	95.6333	0.057735	55.9333	0.351188
isoquant_unguided	0.4_0.0	SEQUEL_CCS	26.1667	0.208167	5.3	0
isoquant_guided	0.0_0.2	SEQUEL_CCS	97.5333	0.057735	58.4667	0.208167
isoquant_unguided	0.0_0.2	SEQUEL_CCS	85.6333	0.305505	18.0333	0.11547
isoquant_guided	0.0_0.4	SEQUEL_CCS	95.3	0.1	54.6667	0.208167
isoquant_unguided	0.0_0.4	SEQUEL_CCS	25.7333	0.251661	5.13333	0.057735
isoquant_guided	0.0_0.0	SEQUEL_CLR	94.9	0.173205	65.4667	0.208167
isoquant_unguided	0.0_0.0	SEQUEL_CLR	82.5	0.43589	37.0333	0.057735
isoquant_guided	0.1_0.1	SEQUEL_CLR	88.9667	0.404145	54.1333	0.351188
isoquant_unguided	0.1_0.1	SEQUEL_CLR	31.8	0.360555	11.5	0.1
isoquant_guided	0.2_0.2	SEQUEL_CLR	87.4333	0.305505	46.7	0.264575
isoquant_unguided	0.2_0.2	SEQUEL_CLR	10.1	0.1	2.8	0
isoquant_guided	0.2_0.0	SEQUEL_CLR	95.2667	0.152753	35.8667	0.305505
isoquant_unguided	0.2_0.0	SEQUEL_CLR	80.5	0.43589	12.0667	0.208167
isoquant_guided	0.4_0.0	SEQUEL_CLR	93.2333	0.152753	34.9667	0.208167
isoquant_unguided	0.4_0.0	SEQUEL_CLR	21.2	0.7	3.2	0.1
isoquant_guided	0.0_0.2	SEQUEL_CLR	94.9	0	35.1	0.1
isoquant_unguided	0.0_0.2	SEQUEL_CLR	80.2667	0.305505	12.0333	0.152753
isoquant_guided	0.0_0.4	SEQUEL_CLR	92.9333	0.450925	34.2	0.1
isoquant_unguided	0.0_0.4	SEQUEL_CLR	21.1	0.754983	3.16667	0.057735

## Sheet: Figure 2G-H
software	accuracy	data	mean_precision	sd_precision	mean_sensitivity	sd_sensitivity		Column Name	Description
bambu_guide	0.8	R103	93.3667	0.251661	45.1667	0.057735		software	The name of the software tested
bambu_unguide	0.8	R103	28	0.1	35.0667	0.152753		accuracy	The sequencing reads accuracy of the dataset
flair_guide	0.8	R103	52.1333	0.057735	39.8333	0.152753		data	The error model of the simulated dataset
flair_unguide	0.8	R103	37.2	0.264575	38.5667	0.152753		mean_precision	Mean precision of the software performance
FLAMES	0.8	R103	43.2667	0.208167	30.5333	0.057735		sd_precision	Standard deviation of the software performance precision
FLAMES10	0.8	R103	46.4	0.43589	14.6667	0.057735		mean_sensitivity	Mean sensitivity of the software performance
freddie	0.8	R103	17.8	0.1	12.0333	0.057735		sd_sensitivity	Standard deviation of the software performance sensitivity
stringtie_guide	0.8	R103	69.6333	0.321455	49.1667	0.057735
stringtie_unguide	0.8	R103	57.4333	0.305505	41.3667	0.057735
talon	0.8	R103	40.1	0.1	41.6667	0.057735
tama	0.8	R103	17.5333	0.11547	37.0333	0.152753
unagi	0.8	R103	24.1667	0.152753	29.1667	0.057735
bambu_guide	0.85	R103	94.7333	0.057735	54.4	0.1
bambu_unguide	0.85	R103	37.3333	0.057735	42.6	0.264575
flair_guide	0.85	R103	65.5	0.2	47.3667	0.351188
flair_unguide	0.85	R103	49.7333	0.550757	46.6667	0.404145
FLAMES	0.85	R103	58.5	0.2	38.6	0.1
FLAMES10	0.85	R103	63.3	0.458258	20.4333	0.057735
freddie	0.85	R103	23.5333	0.11547	15.9	0.1
stringtie_guide	0.85	R103	79.5333	0.251661	57.5	0.1
stringtie_unguide	0.85	R103	67.1333	0.208167	48.6333	0.11547
talon	0.85	R103	45.1	0.1	52.1667	0.057735
tama	0.85	R103	17	0	52.8	0.173205
unagi	0.85	R103	32.7	0.2	37.1333	0.11547
bambu_guide	0.9	R103	95.7	0.2	61.4	0.34641
bambu_unguide	0.9	R103	47.7333	0.23094	48.5333	0.057735
flair_guide	0.9	R103	78.7333	0.321455	52.4	0.360555
flair_unguide	0.9	R103	64.6667	0.351188	51.9667	0.152753
FLAMES	0.9	R103	76.2	0.360555	46.7667	0.11547
FLAMES10	0.9	R103	81.4333	0.51316	25.7667	0.11547
freddie	0.9	R103	28.6	0.2	19.1333	0.11547
stringtie_guide	0.9	R103	85.8	0.1	64	0.3
stringtie_unguide	0.9	R103	74.7	0.360555	53.9667	0.23094
talon	0.9	R103	50.4	0.2	61.0667	0.251661
tama	0.9	R103	17.2333	0.11547	65.6333	0.378594
unagi	0.9	R103	42.1333	0.152753	43.4	0.1
bambu_guide	0.95	R103	96.6	0.1	67.0333	0.450925
bambu_unguide	0.95	R103	60.4667	0.057735	53.4667	0.208167
flair_guide	0.95	R103	89.1	0.264575	55.9	0.43589
flair_unguide	0.95	R103	79.6	0.5	55.8667	0.378594
FLAMES	0.95	R103	89.1	0.264575	50.5333	0.208167
FLAMES10	0.95	R103	91.4333	0.51316	27.0667	0.208167
freddie	0.95	R103	34.9667	0.152753	22.9667	0.152753
stringtie_guide	0.95	R103	89.7667	0.057735	69.5	0.360555
stringtie_unguide	0.95	R103	80.2333	0.057735	58.7	0.360555
talon	0.95	R103	56.4	0.3	68.8667	0.305505
tama	0.95	R103	17.3333	0.152753	75.9333	0.416333
unagi	0.95	R103	55.8667	0.321455	48.7667	0.208167
bambu_guide	1	R103	96.6333	0.057735	67.7333	0.321455
bambu_unguide	1	R103	63.4	0.3	53.9667	0.378594
flair_guide	1	R103	90.4667	0.305505	56.1667	0.46188
flair_unguide	1	R103	82.3333	0.23094	56.1333	0.321455
FLAMES	1	R103	89.9667	0.450925	50.2333	0.251661
FLAMES10	1	R103	91.7667	0.568624	24.8	0
freddie	1	R103	36.6	0.360555	23.9	0.264575
stringtie_guide	1	R103	90.1667	0.057735	69.9667	0.288675
stringtie_unguide	1	R103	81.0333	0.11547	59.2333	0.416333
talon	1	R103	57.6667	0.378594	69.8	0.458258
tama	1	R103	17.2667	0.11547	77.3	0.43589
unagi	1	R103	59.3	0.264575	49.4667	0.208167
bambu_guide	0.8	SEQUEL_CLR	94.5667	0.152753	55.0667	0.46188
bambu_unguide	0.8	SEQUEL_CLR	42.3333	0.251661	43.4	0.360555
flair_guide	0.8	SEQUEL_CLR	77.8667	0.11547	46.9	0.264575
flair_unguide	0.8	SEQUEL_CLR	49.9	0.360555	44.7333	0.251661
FLAMES	0.8	SEQUEL_CLR	74.6333	0.152753	41.2	0.173205
FLAMES10	0.8	SEQUEL_CLR	82.9333	1.10604	18.2667	0.057735
freddie	0.8	SEQUEL_CLR	23.3667	0.11547	16.2667	0.152753
stringtie_guide	0.8	SEQUEL_CLR	70.9667	0.321455	59.5667	0.472582
stringtie_unguide	0.8	SEQUEL_CLR	51.2	0.264575	47.5333	0.351188
talon	0.8	SEQUEL_CLR	55.9667	0.305505	51.1333	0.23094
tama	0.8	SEQUEL_CLR	37.5	0.1	28.3667	0.11547
unagi	0.8	SEQUEL_CLR	35.6667	0.11547	35.6667	0.057735
bambu_guide	0.85	SEQUEL_CLR	95.5	0.2	62.2667	0.305505
bambu_unguide	0.85	SEQUEL_CLR	53.6333	0.11547	49.3	0.173205
flair_guide	0.85	SEQUEL_CLR	84.7667	0.23094	52.4	0.34641
flair_unguide	0.85	SEQUEL_CLR	61	0.360555	50.8667	0.288675
FLAMES	0.85	SEQUEL_CLR	82.4	0.519615	46.2	0.3
FLAMES10	0.85	SEQUEL_CLR	86.9	0.866025	18.4	0.1
freddie	0.85	SEQUEL_CLR	31.3	0.1	21.2667	0.057735
stringtie_guide	0.85	SEQUEL_CLR	80.0667	0.404145	65.8667	0.450925
stringtie_unguide	0.85	SEQUEL_CLR	61.4667	0.152753	54.0333	0.251661
talon	0.85	SEQUEL_CLR	55.3667	0.208167	61.4667	0.152753
tama	0.85	SEQUEL_CLR	28.1333	0.208167	58.8	0.4
unagi	0.85	SEQUEL_CLR	45.1333	0.152753	43.5	0.264575
bambu_guide	0.9	SEQUEL_CLR	96.2667	0.11547	66.0667	0.288675
bambu_unguide	0.9	SEQUEL_CLR	63.8667	0.23094	52.4	0.34641
flair_guide	0.9	SEQUEL_CLR	88.5333	0.057735	55.1667	0.288675
flair_unguide	0.9	SEQUEL_CLR	71.3333	0.404145	54.1333	0.251661
FLAMES	0.9	SEQUEL_CLR	87.1667	0.450925	46.6333	0.057735
FLAMES10	0.9	SEQUEL_CLR	88.2667	0.737111	14.7333	0.057735
freddie	0.9	SEQUEL_CLR	36.5333	0.057735	24.1	0.1
stringtie_guide	0.9	SEQUEL_CLR	86.0333	0.11547	69	0.360555
stringtie_unguide	0.9	SEQUEL_CLR	70.6667	0.057735	57.4	0.264575
talon	0.9	SEQUEL_CLR	57.3333	0.057735	67.0667	0.416333
tama	0.9	SEQUEL_CLR	25.7667	0.152753	69.9	0.264575
unagi	0.9	SEQUEL_CLR	54.9667	0.251661	47.5	0.173205
bambu_guide	0.95	SEQUEL_CLR	96.8667	0.057735	68.3333	0.251661
bambu_unguide	0.95	SEQUEL_CLR	73.1667	0.152753	54.4	0.3
flair_guide	0.95	SEQUEL_CLR	90.7	0.264575	56.8667	0.46188
flair_unguide	0.95	SEQUEL_CLR	81.2	0.360555	56.6	0.43589
FLAMES	0.95	SEQUEL_CLR	90.1	0.264575	43.6333	0.305505
FLAMES10	0.95	SEQUEL_CLR	89.2667	0.907377	10.0333	0.11547
freddie	0.95	SEQUEL_CLR	40.0333	0.208167	25.8333	0.208167
stringtie_guide	0.95	SEQUEL_CLR	89.7667	0.152753	71	0.34641
stringtie_unguide	0.95	SEQUEL_CLR	78.7333	0.152753	59.6	0.34641
talon	0.95	SEQUEL_CLR	60.5333	0.11547	70.4667	0.288675
tama	0.95	SEQUEL_CLR	24.1	0.2	76.4667	0.288675
unagi	0.95	SEQUEL_CLR	65.9333	0.23094	49.9	0.264575
bambu_guide	1	SEQUEL_CLR	96.8667	0.208167	68.7333	0.251661
bambu_unguide	1	SEQUEL_CLR	75	0.173205	54.8	0.264575
flair_guide	1	SEQUEL_CLR	91.2	0	56.9	0.34641
flair_unguide	1	SEQUEL_CLR	83.1	0.360555	56.5333	0.321455
FLAMES	1	SEQUEL_CLR	90.3333	0.23094	42.2667	0.23094
FLAMES10	1	SEQUEL_CLR	89.5	0.6	9.13333	0.152753
freddie	1	SEQUEL_CLR	40.4333	0.152753	26.0667	0.152753
stringtie_guide	1	SEQUEL_CLR	90.1667	0.057735	71.2667	0.305505
stringtie_unguide	1	SEQUEL_CLR	79.8	0.1	59.9333	0.321455
talon	1	SEQUEL_CLR	61.3333	0.11547	71	0.360555
tama	1	SEQUEL_CLR	24.2	0.2	77.4667	0.378594
unagi	1	SEQUEL_CLR	68.3333	0.251661	50.2333	0.23094
isoquant_guided	0.8	R103	96.3333	0.057735	61.2	0.1
isoquant_unguided	0.8	R103	81.7	0.264575	23.3667	0.152753
isoquant_guided	0.85	R103	96.6333	0.057735	65	0.264575
isoquant_unguided	0.85	R103	85.8333	0.251661	30.4667	0.057735
isoquant_guided	0.9	R103	96.8333	0.11547	67.6333	0.305505
isoquant_unguided	0.9	R103	87.9667	0.321455	36.2333	0.152753
isoquant_guided	0.95	R103	97.2333	0.11547	69.5667	0.208167
isoquant_unguided	0.95	R103	89.7	0.360555	40.9	0.1
isoquant_guided	1	R103	97.2667	0.057735	69.8667	0.208167
isoquant_unguided	1	R103	89.8	0.264575	41.5333	0.152753
isoquant_guided	0.8	SEQUEL_CLR	93.6	0.264575	61.4	0.360555
isoquant_unguided	0.8	SEQUEL_CLR	77.1667	0.378594	31.1667	0.11547
isoquant_guided	0.85	SEQUEL_CLR	94.9	0.1	65.5667	0.208167
isoquant_unguided	0.85	SEQUEL_CLR	82.6	0.556776	37.1	0.1
isoquant_guided	0.9	SEQUEL_CLR	96.0333	0.057735	67.3667	0.208167
isoquant_unguided	0.9	SEQUEL_CLR	86.9	0.264575	40.0667	0.057735
isoquant_guided	0.95	SEQUEL_CLR	96.8	0	68.4333	0.152753
isoquant_unguided	0.95	SEQUEL_CLR	89.4333	0.208167	41.9333	0.11547
isoquant_guided	1	SEQUEL_CLR	96.9667	0.057735	68.6	0.2
isoquant_unguided	1	SEQUEL_CLR	89.7	0.173205	42.1667	0.152753

## Sheet: Figure 2I-J
software	annotation	data	mean_precision	sd_precision	mean_sensitivity	sd_sensitivity		Column Name	Description
bambu_guide	20	R103	67.0667	0.11547	41.6667	0.208167		software	The name of the software tested
flair_guide	20	R103	41	0.173205	15.0667	0.152753		annotation	The annotation completeness of the dataset
FLAMES	20	R103	58.9333	0.550757	12.4333	0.208167		data	The error model of the simulated dataset
FLAMES10	20	R103	63.4	0.7	7.2	0.1		mean_precision	Mean precision of the software performance
stringtie_guide	20	R103	71.8333	0.152753	53.1333	0.208167		sd_precision	Standard deviation of the software performance precision
talon	20	R103	31.1	0.264575	33.0667	0.057735		mean_sensitivity	Mean sensitivity of the software performance
bambu_guide	40	R103	77.2	0.43589	47.0667	0.251661		sd_sensitivity	Standard deviation of the software performance sensitivity
flair_guide	40	R103	53.2333	0.288675	26.4	0.2
FLAMES	40	R103	59.8	0.458258	22.0667	0.11547
FLAMES10	40	R103	63.8333	0.378594	12.6	0
stringtie_guide	40	R103	75.1333	0.378594	55.7333	0.057735
talon	40	R103	35.4667	0.251661	40.3333	0.152753
bambu_guide	60	R103	84.3667	0.305505	52.5333	0.305505
flair_guide	60	R103	59.3333	0.057735	36.1667	0.208167
FLAMES	60	R103	60.7	0.43589	30.4333	0.152753
FLAMES10	60	R103	64.9	0.173205	17.4333	0.11547
stringtie_guide	60	R103	77.8333	0.251661	58.2333	0.057735
talon	60	R103	39.0667	0.23094	46.9667	0.057735
bambu_guide	80	R103	90.5333	0.057735	58.2667	0.351188
flair_guide	80	R103	63.3	0.264575	45	0.264575
FLAMES	80	R103	61.8333	0.472582	37.5	0.1
FLAMES10	80	R103	66.0667	0.251661	21.4667	0.057735
stringtie_guide	80	R103	80.6333	0.208167	60.9333	0.152753
talon	80	R103	42.3333	0.152753	53.8667	0.305505
bambu_guide	100	R103	95.1667	0.11547	64.1667	0.305505
flair_guide	100	R103	65.8	0	52.5667	0.378594
FLAMES	100	R103	62.5	0.264575	43.7667	0.057735
FLAMES10	100	R103	66.7	0.1	24.9667	0.057735
stringtie_guide	100	R103	83.1	0.2	63.5667	0.251661
talon	100	R103	45.2	0.2	60.5667	0.251661
bambu_guide	20	SEQUEL_CCS	93.2333	0.288675	58.4667	0.960902
flair_guide	20	SEQUEL_CCS	61.8	0.1	17.3667	0.057735
FLAMES	20	SEQUEL_CCS	91.5333	1.10151	13.1333	0.305505
FLAMES10	20	SEQUEL_CCS	85.0333	3.67469	0.7	0
stringtie_guide	20	SEQUEL_CCS	87.7667	0.057735	64.7333	0.251661
talon	20	SEQUEL_CCS	51.5667	0.208167	46.7333	0.11547
bambu_guide	40	SEQUEL_CCS	95.0667	0.057735	63.9667	0.152753
flair_guide	40	SEQUEL_CCS	77.2667	0.208167	30.2667	0.11547
FLAMES	40	SEQUEL_CCS	92.6	0.964365	23.0333	0.251661
FLAMES10	40	SEQUEL_CCS	87.9667	3.82797	1.26667	0.11547
stringtie_guide	40	SEQUEL_CCS	89.6333	0.057735	67.8333	0.208167
talon	40	SEQUEL_CCS	56.2	0.2	56.3333	0.251661
bambu_guide	60	SEQUEL_CCS	96.1	0.34641	70.1	0.7
flair_guide	60	SEQUEL_CCS	85.0333	0.152753	41.5	0.1
FLAMES	60	SEQUEL_CCS	94	0.556776	31.3333	0.251661
FLAMES10	60	SEQUEL_CCS	89.6333	3.95517	1.63333	0.057735
stringtie_guide	60	SEQUEL_CCS	91.4	0.1	71.3667	0.321455
talon	60	SEQUEL_CCS	59.9667	0.11547	65.9	0.173205
bambu_guide	80	SEQUEL_CCS	96.3	0.1	77.0333	0.321455
flair_guide	80	SEQUEL_CCS	89.2333	0.208167	50.9333	0.23094
FLAMES	80	SEQUEL_CCS	95.3	0.1	38	0.1
FLAMES10	80	SEQUEL_CCS	90.6333	2.76827	1.9	0.1
stringtie_guide	80	SEQUEL_CCS	92.7667	0.152753	75.2667	0.208167
talon	80	SEQUEL_CCS	63.1	0.173205	75.3333	0.057735
bambu_guide	100	SEQUEL_CCS	96.4	0.1	83.9667	0.305505
flair_guide	100	SEQUEL_CCS	91.8333	0.208167	59.4333	0.416333
FLAMES	100	SEQUEL_CCS	96	0.360555	43.9333	0.057735
FLAMES10	100	SEQUEL_CCS	92.4333	2.73191	2.26667	0.11547
stringtie_guide	100	SEQUEL_CCS	93.9333	0.11547	79.1	0.1
talon	100	SEQUEL_CCS	65.7333	0.152753	84.6667	0.208167
bambu_guide	20	SEQUEL_CLR	81.6333	0.986577	50.2333	0.665833
flair_guide	20	SEQUEL_CLR	51.5667	0.493288	16.3333	0.11547
FLAMES	20	SEQUEL_CLR	80.7333	0.585947	14.6333	0.208167
FLAMES10	20	SEQUEL_CLR	86.4667	0.404145	6.93333	0.11547
stringtie_guide	20	SEQUEL_CLR	65.7333	0.321455	58.6	0.2
talon	20	SEQUEL_CLR	40.2	0.173205	37.9667	0.11547
bambu_guide	40	SEQUEL_CLR	87.6	0.916515	54.9667	0.757188
flair_guide	40	SEQUEL_CLR	67.7667	0.208167	28.7333	0.208167
FLAMES	40	SEQUEL_CLR	82.8667	0.11547	26.2667	0.208167
FLAMES10	40	SEQUEL_CLR	88.7	0.43589	12.3	0.2
stringtie_guide	40	SEQUEL_CLR	70.5333	0.208167	62.1333	0.251661
talon	40	SEQUEL_CLR	45.0333	0.208167	46.3333	0.450925
bambu_guide	60	SEQUEL_CLR	91.2667	0.46188	60.5667	0.472582
flair_guide	60	SEQUEL_CLR	76.5333	0.305505	39.8333	0.208167
FLAMES	60	SEQUEL_CLR	84.7333	0.11547	36.2667	0.23094
FLAMES10	60	SEQUEL_CLR	90.3667	0.152753	16.7667	0.11547
stringtie_guide	60	SEQUEL_CLR	75.7	0.43589	66.0333	0.057735
talon	60	SEQUEL_CLR	49.1667	0.057735	54.7333	0.23094
bambu_guide	80	SEQUEL_CLR	94.1333	0.305505	66.4333	0.404145
flair_guide	80	SEQUEL_CLR	81.7	0.1	49.2667	0.351188
FLAMES	80	SEQUEL_CLR	86.3333	0.152753	44.7	0.1
FLAMES10	80	SEQUEL_CLR	91.7	0.264575	20.3333	0.057735
stringtie_guide	80	SEQUEL_CLR	80.2667	0.11547	69.8333	0.321455
talon	80	SEQUEL_CLR	52.6	0.1	62.8333	0.321455
bambu_guide	100	SEQUEL_CLR	95.6667	0.057735	72.7	0.360555
flair_guide	100	SEQUEL_CLR	85.5333	0.208167	57.8667	0.378594
FLAMES	100	SEQUEL_CLR	87.8	0.173205	52.2	0.360555
FLAMES10	100	SEQUEL_CLR	92.9	0.264575	23.3333	0.057735
stringtie_guide	100	SEQUEL_CLR	84.5	0.264575	73.6333	0.152753
talon	100	SEQUEL_CLR	55.6333	0.11547	71.0333	0.404145
isoquant_guided	20	R103	91.1333	0.152753	42.4333	0.208167
isoquant_guided	40	R103	94.3	0.1	51.9667	0.11547
isoquant_guided	60	R103	96.0667	0.152753	60.4667	0.152753
isoquant_guided	80	R103	97.6	0.1	68.6333	0.321455
isoquant_guided	100	R103	98.6	0.1	76.4	0.360555
isoquant_guided	20	SEQUEL_CCS	93.5667	0.152753	57.3333	0.251661
isoquant_guided	40	SEQUEL_CCS	95.8333	0.152753	64.9	0.264575
isoquant_guided	60	SEQUEL_CCS	97.3667	0.11547	72.2667	0.152753
isoquant_guided	80	SEQUEL_CCS	98.5667	0.057735	79.4	0.4
isoquant_guided	100	SEQUEL_CCS	99.4667	0.057735	86.1667	0.208167
isoquant_guided	20	SEQUEL_CLR	87	0.173205	46.9667	0.404145
isoquant_guided	40	SEQUEL_CLR	90.6667	0.152753	54.7	0.34641
isoquant_guided	60	SEQUEL_CLR	93.4333	0.321455	62.1333	0.251661
isoquant_guided	80	SEQUEL_CLR	95.4	0.2	69.5	0.4
isoquant_guided	100	SEQUEL_CLR	96.9	0.1	76.6333	0.251661

## Sheet: Figure3A-B
software	data	precision	sensitivity				Column Name	Description
stringtie_guided	ERR2856516	66.4	45.1				software	The name of the software tested
stringtie_unguided	ERR2856516	36.4	27.2				data	The error model of the simulated dataset
talon	ERR2856516	20.8	30.2				precision	Precision of the software performance
FLAMES	ERR2856516	50.5	34.6				sensitivity	Sensitivity of the software performance
tama	ERR2856516	14.3	0.6
unagi	ERR2856516	14.3	25.3
bambu_guided	ERR2856516	95.8	42
bambu_unguided	ERR2856516	40.2	27.8
isoquant_guided	ERR2856516	93.5	53.1
isoquant_unguided	ERR2856516	66.7	24.7
flair_guided	ERR2856516	48.4	37.7
flair_unguided	ERR2856516	1.8	26.5
freddie	ERR2856516	12.1	17.9
stringtie_guided	ERR2856517	71.9	42.6
stringtie_unguided	ERR2856517	41.1	28.4
talon	ERR2856517	26.4	26.5
FLAMES	ERR2856517	39	28.4
tama	ERR2856517	0	0
unagi	ERR2856517	14.9	24.1
bambu_guided	ERR2856517	95.2	37
bambu_unguided	ERR2856517	47.6	24.1
isoquant_guided	ERR2856517	92.8	47.5
isoquant_unguided	ERR2856517	71.9	25.3
flair_guided	ERR2856517	58.1	33.3
flair_unguided	ERR2856517	2	21.6
freddie	ERR2856517	12.8	19.1
stringtie_guided	ERR5762894	55.7	66.7
stringtie_unguided	ERR5762894	22.4	34
talon	ERR5762894	4.7	25.3
FLAMES	ERR5762894	46.9	50.6
tama	ERR5762894	4	2.5
unagi	ERR5762894	7	37
bambu_guided	ERR5762894	95.1	60.5
bambu_unguided	ERR5762894	38.1	19.8
isoquant_guided	ERR5762894	92.1	79
isoquant_unguided	ERR5762894	48.2	32.7
flair_guided	ERR5762894	24.9	55.6
flair_unguided	ERR5762894	0.2	23.5
freddie	ERR5762894	29.2	4.3
stringtie_guided	ERR5762895	60.3	83.3
stringtie_unguided	ERR5762895	20.8	41.4
talon	ERR5762895	7.7	39.5
FLAMES	ERR5762895	56.9	74.1
tama	ERR5762895	8.5	5.6
unagi	ERR5762895	11.1	57.4
bambu_guided	ERR5762895	96	73.5
bambu_unguided	ERR5762895	32.7	19.8
isoquant_guided	ERR5762895	84.7	92
isoquant_unguided	ERR5762895	44.5	42.6
flair_guided	ERR5762895	33.2	70.4
flair_unguided	ERR5762895	0.3	34.6
freddie	ERR5762895	13	6.2
stringtie_guided	ERR5762896	64	69.1
stringtie_unguided	ERR5762896	19.7	32.1
talon	ERR5762896	5	29
FLAMES	ERR5762896	51.6	50.6
tama	ERR5762896	6.2	4.3
unagi	ERR5762896	7.9	42
bambu_guided	ERR5762896	98.1	62.3
bambu_unguided	ERR5762896	48.1	23.5
isoquant_guided	ERR5762896	90.1	79
isoquant_unguided	ERR5762896	60.4	39.5
flair_guided	ERR5762896	24.2	58.6
flair_unguided	ERR5762896	0.2	28.4
freddie	ERR5762896	14.8	5.6
stringtie_guided	ERR5762897	61.4	76.5
stringtie_unguided	ERR5762897	20.4	35.2
talon	ERR5762897	12.1	35.8
FLAMES	ERR5762897	57.7	67.3
tama	ERR5762897	3.3	1.2
unagi	ERR5762897	11.2	51.9
bambu_guided	ERR5762897	94.9	68.5
bambu_unguided	ERR5762897	41.1	24.1
isoquant_guided	ERR5762897	70.9	87
isoquant_unguided	ERR5762897	52.4	47.5
flair_guided	ERR5762897	43.2	68.5
flair_unguided	ERR5762897	0.5	32.1
freddie	ERR5762897	13.6	21
stringtie_guided	ERR5762898	59.6	63
stringtie_unguided	ERR5762898	18.3	29
talon	ERR5762898	5.9	25.9
FLAMES	ERR5762898	48.4	46.9
tama	ERR5762898	4.8	1.9
unagi	ERR5762898	7.1	34.6
bambu_guided	ERR5762898	94	58
bambu_unguided	ERR5762898	34.1	17.3
isoquant_guided	ERR5762898	91	75.3
isoquant_unguided	ERR5762898	52.3	34.6
flair_guided	ERR5762898	26.1	53.1
flair_unguided	ERR5762898	0.2	24.1
freddie	ERR5762898	17.2	9.3
stringtie_guided	ERR5762899	68.8	79
stringtie_unguided	ERR5762899	22.9	41.4
talon	ERR5762899	10.2	37.7
FLAMES	ERR5762899	55	71.6
tama	ERR5762899	6.6	4.3
unagi	ERR5762899	10.8	53.1
bambu_guided	ERR5762899	92.7	71
bambu_unguided	ERR5762899	39.5	27.8
isoquant_guided	ERR5762899	81.2	88.3
isoquant_unguided	ERR5762899	44.1	48.1
flair_guided	ERR5762899	38.5	67.9
flair_unguided	ERR5762899	0.3	29
freddie	ERR5762899	14.4	18.5
stringtie_guided	ERR5762900	68.5	75.3
stringtie_unguided	ERR5762900	20.9	38.3
talon	ERR5762900	15.6	32.7
FLAMES	ERR5762900	56.9	63.6
tama	ERR5762900	5.5	1.9
unagi	ERR5762900	11.5	51.2
bambu_guided	ERR5762900	98.2	66.7
bambu_unguided	ERR5762900	44.2	23.5
isoquant_guided	ERR5762900	88.5	85.2
isoquant_unguided	ERR5762900	50.4	40.7
flair_guided	ERR5762900	46.1	65.4
flair_unguided	ERR5762900	0.5	25.9
freddie	ERR5762900	15.8	19.8
stringtie_guided	ERR5762901	61.3	63.6
stringtie_unguided	ERR5762901	20.2	31.5
talon	ERR5762901	5.5	27.8
FLAMES	ERR5762901	50.3	51.9
tama	ERR5762901	3.7	3.1
unagi	ERR5762901	7.9	38.9
bambu_guided	ERR5762901	100	58.6
bambu_unguided	ERR5762901	52.8	23.5
isoquant_guided	ERR5762901	89.9	76.5
isoquant_unguided	ERR5762901	50.9	34
flair_guided	ERR5762901	26.6	54.9
flair_unguided	ERR5762901	0.2	24.1
freddie	ERR5762901	16	4.9
stringtie_guided	ERR5762902	66	79
stringtie_unguided	ERR5762902	23.4	40.7
talon	ERR5762902	11.5	36.4
FLAMES	ERR5762902	56.2	67.3
tama	ERR5762902	10	5.6
unagi	ERR5762902	11.7	53.1
bambu_guided	ERR5762902	97.5	71
bambu_unguided	ERR5762902	42.5	21
isoquant_guided	ERR5762902	89.2	86.4
isoquant_unguided	ERR5762902	52.5	45.1
flair_guided	ERR5762902	41.4	66.7
flair_unguided	ERR5762902	0.5	29
freddie	ERR5762902	14.8	4.9
stringtie_guided	ERR5762903	58.1	59.9
stringtie_unguided	ERR5762903	20.6	29
talon	ERR5762903	7.1	24.7
FLAMES	ERR5762903	48.3	45.1
tama	ERR5762903	7.2	3.1
unagi	ERR5762903	7.4	34.6
bambu_guided	ERR5762903	100	54.3
bambu_unguided	ERR5762903	40.3	19.1
isoquant_guided	ERR5762903	93.6	72.2
isoquant_unguided	ERR5762903	54	29
flair_guided	ERR5762903	30.4	52.5
flair_unguided	ERR5762903	0.3	22.8
freddie	ERR5762903	28.6	3.7
stringtie_guided	SRR13057603	71.4	86.4
stringtie_unguided	SRR13057603	20.9	42
talon	SRR13057603	1.7	72.2
FLAMES	SRR13057603	48.1	71
tama	SRR13057603	1.3	46.9
unagi	SRR13057603	9.7	56.2
bambu_guided	SRR13057603	98.4	74.1
bambu_unguided	SRR13057603	39	24.1
isoquant_guided	SRR13057603	84.4	93.2
isoquant_unguided	SRR13057603	49	43.8
flair_guided	SRR13057603	24.6	74.1
flair_unguided	SRR13057603	0.3	45.7
freddie	SRR13057603	26.8	11.7
stringtie_guided	SRR13057604	67.5	82.1
stringtie_unguided	SRR13057604	25.9	45.7
talon	SRR13057604	3	70.4
FLAMES	SRR13057604	56.2	72.2
tama	SRR13057604	1.7	34.6
unagi	SRR13057604	11.8	55.6
bambu_guided	SRR13057604	94.5	74.1
bambu_unguided	SRR13057604	48.7	35.2
isoquant_guided	SRR13057604	85.5	90.7
isoquant_unguided	SRR13057604	57	47.5
flair_guided	SRR13057604	35.3	75.9
flair_unguided	SRR13057604	0.5	45.7
freddie	SRR13057604	10.5	6.8
stringtie_guided	SRR13057605	70.2	82.7
stringtie_unguided	SRR13057605	23.5	42.6
talon	SRR13057605	2.1	67.3
FLAMES	SRR13057605	54.4	69.1
tama	SRR13057605	1.7	45.1
unagi	SRR13057605	10.9	55.6
bambu_guided	SRR13057605	100	74.1
bambu_unguided	SRR13057605	37.6	25.3
isoquant_guided	SRR13057605	88	90.7
isoquant_unguided	SRR13057605	51.2	38.3
flair_guided	SRR13057605	29.6	71
flair_unguided	SRR13057605	0.3	45.7
freddie	SRR13057605	33.3	0.6
stringtie_guided	SRR13057606	71.4	83.3
stringtie_unguided	SRR13057606	20.9	42.6
talon	SRR13057606	1.6	68.5
FLAMES	SRR13057606	55.4	72.8
tama	SRR13057606	1.4	47.5
unagi	SRR13057606	10.4	57.4
bambu_guided	SRR13057606	97.6	75.3
bambu_unguided	SRR13057606	43.9	26.5
isoquant_guided	SRR13057606	87.4	94.4
isoquant_unguided	SRR13057606	45	36.4
flair_guided	SRR13057606	27.2	73.5
flair_unguided	SRR13057606	0.3	47.5
freddie	SRR13057606	15.1	8

## Sheet: Figure 5A
Direction	Software	TP	FP	FN	Precision	Sensitivity		Column Name	Description
Dw	stringtie_guide	59	10	28	0.855072	0.678161		Direction	Whether the DIU is down (Dw)-/up regulated in primed hESC
Dw	stringtie_unguide	52	14	35	0.787879	0.597701		Software	Name of the software tested
Dw	flair_guide	43	8	44	0.843137	0.494253		TP	Number of true positives
Dw	flair_unguide	24	19	63	0.55814	0.275862		FP	Number of false positives
Dw	talon	27	31	60	0.465517	0.310345		FN	Number of false positives
Dw	freddie	14	34	73	0.291667	0.16092		Precision	The precision value of the software performance
Dw	FLAMES	45	18	42	0.714286	0.517241		Sensitivity	The sensitivity value of the software performance
Dw	bambu_unguide	49	13	38	0.790323	0.563218
Dw	bambu_guide	58	10	29	0.852941	0.666667
Up	stringtie_guide	73	10	23	0.879518	0.760417
Up	stringtie_unguide	51	25	45	0.671053	0.53125
Up	flair_guide	55	10	41	0.846154	0.572917
Up	flair_unguide	30	19	66	0.612245	0.3125
Up	talon	29	49	67	0.371795	0.302083
Up	freddie	25	39	71	0.390625	0.260417
Up	FLAMES	55	17	41	0.763889	0.572917
Up	bambu_unguide	57	18	39	0.76	0.59375
Up	bambu_guide	66	11	30	0.857143	0.6875
Dw	isoquant_guided	61	5	26	0.924242	0.701149
Dw	isoquant_unguided	32	15	55	0.680851	0.367816
Up	isoquant_guided	66	8	30	0.891892	0.6875
Up	isoquant_unguided	40	19	56	0.677966	0.416667

## Sheet: Figure 5B
AStype	splicingResult	nrIsoWithConsequences	software		Column Name	Description
A3	less	253	freddie		AStype	The type of alternative splicing
A3	more	258	freddie		splicingResult	The result of alternative splicing
A5	less	256	freddie		nrIsoWithConsequences	The number of isoforms with the corresponding consequence
A5	more	266	freddie		software	Name of the software tested
ATSS	less	657	freddie
ATSS	more	639	freddie
ATTS	less	642	freddie
ATTS	more	618	freddie
ES	less	366	freddie
ES	more	391	freddie
IR	less	77	freddie
IR	more	62	freddie
MEE	less	14	freddie
MEE	more	11	freddie
MES	less	205	freddie
MES	more	242	freddie
A3	less	377	flair_unguide
A3	more	395	flair_unguide
A5	less	427	flair_unguide
A5	more	445	flair_unguide
ATSS	less	863	flair_unguide
ATSS	more	937	flair_unguide
ATTS	less	822	flair_unguide
ATTS	more	1010	flair_unguide
ES	less	556	flair_unguide
ES	more	520	flair_unguide
IR	less	262	flair_unguide
IR	more	159	flair_unguide
MEE	less	15	flair_unguide
MEE	more	20	flair_unguide
MES	less	365	flair_unguide
MES	more	403	flair_unguide
A3	less	189	flair_guide
A3	more	169	flair_guide
A5	less	190	flair_guide
A5	more	196	flair_guide
ATSS	less	499	flair_guide
ATSS	more	525	flair_guide
ATTS	less	484	flair_guide
ATTS	more	523	flair_guide
ES	less	314	flair_guide
ES	more	313	flair_guide
IR	less	80	flair_guide
IR	more	60	flair_guide
MEE	less	11	flair_guide
MEE	more	7	flair_guide
MES	less	202	flair_guide
MES	more	203	flair_guide
A3	less	201	stringtie_unguide
A3	more	204	stringtie_unguide
A5	less	233	stringtie_unguide
A5	more	222	stringtie_unguide
ATSS	less	601	stringtie_unguide
ATSS	more	607	stringtie_unguide
ATTS	less	630	stringtie_unguide
ATTS	more	628	stringtie_unguide
ES	less	336	stringtie_unguide
ES	more	326	stringtie_unguide
IR	less	70	stringtie_unguide
IR	more	52	stringtie_unguide
MEE	less	13	stringtie_unguide
MEE	more	10	stringtie_unguide
MES	less	203	stringtie_unguide
MES	more	211	stringtie_unguide
A3	less	188	stringtie_guide
A3	more	193	stringtie_guide
A5	less	219	stringtie_guide
A5	more	218	stringtie_guide
ATSS	less	538	stringtie_guide
ATSS	more	596	stringtie_guide
ATTS	less	568	stringtie_guide
ATTS	more	581	stringtie_guide
ES	less	334	stringtie_guide
ES	more	341	stringtie_guide
IR	less	56	stringtie_guide
IR	more	52	stringtie_guide
MEE	less	13	stringtie_guide
MEE	more	6	stringtie_guide
MES	less	201	stringtie_guide
MES	more	207	stringtie_guide
A3	less	228	bambu_unguide
A3	more	215	bambu_unguide
A5	less	237	bambu_unguide
A5	more	251	bambu_unguide
ATSS	less	587	bambu_unguide
ATSS	more	634	bambu_unguide
ATTS	less	649	bambu_unguide
ATTS	more	612	bambu_unguide
ES	less	377	bambu_unguide
ES	more	402	bambu_unguide
IR	less	74	bambu_unguide
IR	more	58	bambu_unguide
MEE	less	11	bambu_unguide
MEE	more	9	bambu_unguide
MES	less	228	bambu_unguide
MES	more	241	bambu_unguide
A3	less	254	FLAMES
A3	more	240	FLAMES
A5	less	290	FLAMES
A5	more	251	FLAMES
ATSS	less	648	FLAMES
ATSS	more	626	FLAMES
ATTS	less	612	FLAMES
ATTS	more	639	FLAMES
ES	less	370	FLAMES
ES	more	394	FLAMES
IR	less	70	FLAMES
IR	more	60	FLAMES
MEE	less	16	FLAMES
MEE	more	8	FLAMES
MES	less	231	FLAMES
MES	more	245	FLAMES
A3	less	226	talon
A3	more	216	talon
A5	less	240	talon
A5	more	235	talon
ATSS	less	591	talon
ATSS	more	630	talon
ATTS	less	600	talon
ATTS	more	638	talon
ES	less	353	talon
ES	more	362	talon
IR	less	75	talon
IR	more	58	talon
MEE	less	15	talon
MEE	more	8	talon
MES	less	201	talon
MES	more	234	talon
A3	less	191	bambu_guide
A3	more	198	bambu_guide
A5	less	222	bambu_guide
A5	more	229	bambu_guide
ATSS	less	567	bambu_guide
ATSS	more	596	bambu_guide
ATTS	less	597	bambu_guide
ATTS	more	619	bambu_guide
ES	less	327	bambu_guide
ES	more	340	bambu_guide
IR	less	69	bambu_guide
IR	more	46	bambu_guide
MEE	less	12	bambu_guide
MEE	more	8	bambu_guide
MES	less	196	bambu_guide
MES	more	213	bambu_guide
A3	less	286	NGS
A3	more	296	NGS
A5	less	314	NGS
A5	more	334	NGS
ATSS	less	796	NGS
ATSS	more	908	NGS
ATTS	less	797	NGS
ATTS	more	916	NGS
ES	less	485	NGS
ES	more	449	NGS
IR	less	67	NGS
IR	more	60	NGS
MEE	less	17	NGS
MEE	more	11	NGS
MES	less	315	NGS
MES	more	319	NGS
A3	less	194	isoquant_unguided
A3	more	210	isoquant_unguided
A5	less	217	isoquant_unguided
A5	more	230	isoquant_unguided
ATSS	less	584	isoquant_unguided
ATSS	more	598	isoquant_unguided
ATTS	less	614	isoquant_unguided
ATTS	more	611	isoquant_unguided
ES	less	322	isoquant_unguided
ES	more	334	isoquant_unguided
IR	less	67	isoquant_unguided
IR	more	50	isoquant_unguided
MEE	less	11	isoquant_unguided
MEE	more	10	isoquant_unguided
MES	less	213	isoquant_unguided
MES	more	235	isoquant_unguided
A3	less	191	isoquant_guided
A3	more	198	isoquant_guided
A5	less	220	isoquant_guided
A5	more	217	isoquant_guided
ATSS	less	585	isoquant_guided
ATSS	more	575	isoquant_guided
ATTS	less	602	isoquant_guided
ATTS	more	602	isoquant_guided
ES	less	325	isoquant_guided
ES	more	343	isoquant_guided
IR	less	70	isoquant_guided
IR	more	53	isoquant_guided
MEE	less	11	isoquant_guided
MEE	more	8	isoquant_guided
MES	less	212	isoquant_guided
MES	more	229	isoquant_guided

## Sheet: Figure 5C
switchConsequence	nrIsoWithConsequences	software		Column Name	Description
Complete ORF gain	181	freddie		switchConsequence	The consequence type of isoform switching
Complete ORF loss	186	freddie		nrIsoWithConsequences	The number of isoforms with the corresponding consequence
Intron retention gain	87	freddie		software	Name of the software tested
Intron retention loss	121	freddie
Intron retention switch	3	freddie
NMD insensitive	227	freddie
NMD sensitive	291	freddie
ORF is longer	528	freddie
ORF is shorter	500	freddie
Complete ORF gain	194	flair_unguide
Complete ORF loss	257	flair_unguide
Intron retention gain	220	flair_unguide
Intron retention loss	438	flair_unguide
Intron retention switch	49	flair_unguide
NMD insensitive	502	flair_unguide
NMD sensitive	442	flair_unguide
ORF is longer	642	flair_unguide
ORF is shorter	917	flair_unguide
Complete ORF gain	126	flair_guide
Complete ORF loss	148	flair_guide
Intron retention gain	90	flair_guide
Intron retention loss	115	flair_guide
Intron retention switch	6	flair_guide
NMD insensitive	177	flair_guide
NMD sensitive	202	flair_guide
ORF is longer	393	flair_guide
ORF is shorter	471	flair_guide
Complete ORF gain	94	stringtie_unguide
Complete ORF loss	107	stringtie_unguide
Intron retention gain	79	stringtie_unguide
Intron retention loss	105	stringtie_unguide
Intron retention switch	6	stringtie_unguide
NMD insensitive	139	stringtie_unguide
NMD sensitive	204	stringtie_unguide
ORF is longer	498	stringtie_unguide
ORF is shorter	553	stringtie_unguide
Complete ORF gain	173	stringtie_guide
Complete ORF loss	174	stringtie_guide
Intron retention gain	71	stringtie_guide
Intron retention loss	74	stringtie_guide
Intron retention switch	3	stringtie_guide
NMD insensitive	167	stringtie_guide
NMD sensitive	225	stringtie_guide
ORF is longer	414	stringtie_guide
ORF is shorter	429	stringtie_guide
Complete ORF gain	202	bambu_unguide
Complete ORF loss	178	bambu_unguide
Intron retention gain	82	bambu_unguide
Intron retention loss	107	bambu_unguide
Intron retention switch	3	bambu_unguide
NMD insensitive	200	bambu_unguide
NMD sensitive	269	bambu_unguide
ORF is longer	477	bambu_unguide
ORF is shorter	505	bambu_unguide
Complete ORF gain	178	FLAMES
Complete ORF loss	180	FLAMES
Intron retention gain	81	FLAMES
Intron retention loss	102	FLAMES
Intron retention switch	5	FLAMES
NMD insensitive	261	FLAMES
NMD sensitive	277	FLAMES
ORF is longer	462	FLAMES
ORF is shorter	517	FLAMES
Complete ORF gain	126	NGS
Complete ORF loss	177	NGS
Intron retention gain	88	NGS
Intron retention loss	112	NGS
Intron retention switch	6	NGS
NMD insensitive	203	NGS
NMD sensitive	252	NGS
ORF is longer	658	NGS
ORF is shorter	849	NGS
Complete ORF gain	179	talon
Complete ORF loss	210	talon
Intron retention gain	77	talon
Intron retention loss	114	talon
Intron retention switch	3	talon
NMD insensitive	247	talon
NMD sensitive	268	talon
ORF is longer	441	talon
ORF is shorter	494	talon
Complete ORF gain	106	bambu_guide
Complete ORF loss	112	bambu_guide
Intron retention gain	67	bambu_guide
Intron retention loss	104	bambu_guide
Intron retention switch	3	bambu_guide
NMD insensitive	121	bambu_guide
NMD sensitive	201	bambu_guide
ORF is longer	480	bambu_guide
ORF is shorter	515	bambu_guide
Complete ORF gain	103	isoquant_unguided
Complete ORF loss	114	isoquant_unguided
Intron retention gain	74	isoquant_unguided
Intron retention loss	102	isoquant_unguided
Intron retention switch	6	isoquant_unguided
NMD insensitive	140	isoquant_unguided
NMD sensitive	204	isoquant_unguided
ORF is longer	503	isoquant_unguided
ORF is shorter	543	isoquant_unguided
Complete ORF gain	100	isoquant_guided
Complete ORF loss	117	isoquant_guided
Intron retention gain	76	isoquant_guided
Intron retention loss	107	isoquant_guided
Intron retention switch	6	isoquant_guided
NMD insensitive	139	isoquant_guided
NMD sensitive	207	isoquant_guided
ORF is longer	494	isoquant_guided
ORF is shorter	538	isoquant_guided

## Sheet: Figure 5D
bambu_guide	bambu_unguide	stringtie_guide	stringtie_unguide	flair_guide	flair_unguide	FLAMES	freddie	talon	NGS	isoquant_unguided	isoquant_guided
APELA	APELA	APELA	APELA	UNC93A	LIM2	CPB2-AS1	CST3	APELA	NUCB2	SLC40A1	APELA
KHDC1	NA	KHDC1	KHDC1	KHDC1	ZNF729	APELA	SLC40A1	NA	GABRP	APELA	KHDC1
KHDC1	NA	KHDC1	KHDC1	KHDC1	XIST	NA	IFI6	NA	CNTNAP2	KHDC1	KHDC1
KHDC1	NA	KHDC1	KHDC1	KHDC1	XIST	CPB2-AS1	NA	CPB2-AS1	CNTNAP2	KHDC1	NA
APELA	APELA	NA	APELA	NA	NA	CPB2-AS1	NA	APELA	TMEM151B	NA	NA
NA	TMSB15B	NA	NA	MXD1	NA	LINC00624	LINC00624	TMSB15B	SYN3	NA	NA
TMSB15B	TMSB15B	NA	LGALS3	TMSB15B	NA	NA	NA	TMSB15B	NA	NA	NA
TMSB15B	TMSB15B	APELA	TMSB15B	TMSB15B	NA	NA	NA	TMSB15B	NA	CST1	NA
TMSB15B	NA	NA	TMSB15B	TMSB15B	LHB	MXD1	NA	MXD1	NRXN3	CST1	LINC00624
CNTNAP2	C1orf105	LINC00624	TMSB15B	PCDH11Y	TMSB15B	C1orf105	KLF5	CPB2-AS1	RBFOX1	LINC00624	NA
PCDH11Y	MXD1	TMSB15B	C1orf105	ZNF511-PRAP1	TMSB15B	TMSB15B	CPB2-AS1	CPM	SNX8	NA	NA
C1orf105	CPM	TMSB15B	LINC00624	RHOXF1P1	TMSB15B	TMSB15B	NA	CPM	GABRP	NA	TMSB15B
CCND2	CPM	TMSB15B	PCDH11Y	PCDH11Y	TMSB15B	TMSB15B	CPB2-AS1	PCDH11Y	ZNF429	NA	TMSB15B
CNTNAP2	PCDH11Y	CPM	CCND2	NA	LRRC61	CPM	MXD1	CNTNAP2	GABRP	NA	TMSB15B
CPM	CNTNAP2	CPM	CCND2	NA	CPB2-AS1	CPM	NA	C1orf105	HAS3	TMSB15B	CCND2
CPM	PCDH11Y	C1orf105	PCDH11Y	LINC00624	NA	PCDH11Y	C1orf105	PCDH11Y	HAS3	TMSB15B	CCND2
PCDH11Y	DPPA3P1	CNTNAP2	GATAD1	PKNOX1	NA	CNTNAP2	TMSB15B	NA	LINC00624	TMSB15B	CNTNAP2
GATAD1	LINC00680	PCDH11Y	TRIM61	PMS2P11	LRRC37A4P	PCDH11Y	TMSB15B	SULF2	NA	CCND2	NA
GATAD1	NA	CCND2	GATAD1	NA	PRAP1	CDC42-AS1	TMSB15B	APELA	NRXN3	CCND2	PCDH11Y
CCND2	NA	CNTNAP2	APELA	RUNX1	ZNF560	CDC42-AS1	NA	LINC00624	TPTE2P6	NA	CNTNAP2
APELA	APELA	PCDH11Y	NA	ZNF318	RPAP3-DT	CDC42-AS1	TIMP3	RUNX1	MORC4	PCDH11Y	GATAD1
LINC00624	NA	GATAD1	GATAD1	OVGP1	NA	UBE2F-SCLY	S100P	C3orf38	PRSS23	PCDH11Y	PCDH11Y
GATAD1	LINC00624	GATAD1	GASK1A	RUNX1	NA	NA	NA	CCDC144NL-AS1	PRSS23	GATAD1	GATAD1
RUNX1	RUNX1	CCND2	RUNX1	ZNF22	PCDH11Y	NA	PCDH11Y	ZNF318	DELEC1	GATAD1	NA
GASK1A	C3orf38	APELA	NTF4	NA	CEBPD	ZNF511-PRAP1	ZNF511-PRAP1	NA	ABHD8	NA	GUSBP6
NTF4	NA	GATAD1	NTF4	NA	NA	RUNX1	CNTNAP2	NA	NA	CNTNAP2	GATAD1
NTF4	CCDC144CP	GASK1A	NA	NA	PCDH11Y	ZNF318	PCDH11Y	ZRSR2	CSF1R	CNTNAP2	NA
NA	ZNF318	RUNX1	GUSBP6	HEATR5A-DT	NA	NA	NA	CCDC144CP	UBE2F-SCLY	NA	RUNX1
NA	NA	NTF4	NA	ZNF318	NA	NA	GABPB1-AS1	RUNX1	EPHA1	NA	NTF4
NA	RUNX1	NTF4	NA	TIMP3	LINC00680	CCDC144CP	NA	NA	EPHA1	GUSBP6	NTF4
RUNX1	LINC00643	NA	RUNX1	NR2C2	MIR616	ZRSR2	NA	NA	ZNF630	GATAD1	NA
NA	NA	NA	ST6GALNAC2	FRMD4A	DEPP1	ZRSR2	RUNX1	NA	NLRP7	NTF4	NA
ST6GALNAC2	NA	CCDC144CP	TSPAN7	NA	TRH	ZRSR2	AK4P3	SUMF1	ZRSR2	RUNX1	RUNX1
TSPAN7	NA	NA	TSPAN7	ZNF426	DNM1	RUNX1	NA	NA	SUMF1	NTF4	CCDC144CP
TSPAN7	NA	RUNX1	NA	SPDYA	NA	NA	RETREG1-AS1	SULT6B1	NLRP7	NA	AK4P3
TSPAN7	NA	ST6GALNAC2	HEATR5A-DT	SPDYA	NA	NA	NA	BTG3	MXD1	NA	ST6GALNAC2
NA	ARHGAP11A-SCG5	TSPAN7	TENM3	NAALADL2	NA	NA	NA	NA	NLRP7	RUNX1	TENM3
NA	NA	TSPAN7	NTF4	HEATR5A-DT	NA	SULF2	RUNX1	NA	ZFHX3	ST6GALNAC2	TSPAN7
CDC26	NA	NA	CCNJL	RAB3B	SRCAP	SULT6B1	GPATCH11	IER3-AS1	C1orf105	AK4P3	HEATR5A-DT
CCDC144CP	NA	CDC26	ZNF197	G2E3-AS1	LRG1	UBE2F-SCLY	LINC00643	NA	NEK5	TENM3	NTF4
HEATR5A-DT	CCNJL	HEATR5A-DT	PTPN14	OSMR	NA	NA	NA	ELF3-AS1	FRMD4A	TSPAN7	TIMP3
NTF4	CNTNAP2	TENM3	RTKN2	C3orf38	BNIP3P36	NA	NA	ELF3-AS1	NA	HEATR5A-DT	DDIT3
ZNF197	NA	NTF4	NAALADL2	ZFHX2-AS1	ZNF318	NA	SERINC1	CCNJL	NA	NTF4	DDIT3
CCNJL	SPDYA	ZNF197	CLCN3	OSMR	NA	NA	NA	OBI1-AS1	SPTY2D1OS	TIMP3	DDIT3
PTPN14	SPDYA	NA	DHX8	PTPN21	NA	CCNJL	NA	BICD1-AS1	SPTY2D1OS	CCNJL	CCNJL
RTKN2	NAALADL2	CCNJL	METTL27	NA	RUNX1	CNTNAP2	NA	BICD1-AS1	DHX8	PTPN14	ZNF197
NAALADL2	TENM3	PTPN14	ARG2	NAALADL2	AIF1	NAALADL2	NA	CNTNAP2	ASPHD1	ZNF197	PTPN14
CLCN3	CLCN3	RTKN2	ARG2	CTNNA2	OCIAD2	PCAT7	NA	NA	ASPHD1	NAALADL2	STS
DHX8	ZNF630	NAALADL2	KDM4C	PTPN21	HEATR5A-DT	PCAT7	ZNF318	NAALADL2	C1QTNF6	KCNJ6	NAALADL2
CCDC144NL-AS1	RAB39A	CLCN3	FRMD4A	NA	ZNF354B	PCAT7	NA	GABPB1-AS1	NA	STS	KCNJ6
ARG2	NA	DHX8	PDZD2	NA	ZNF354B	OSMR	NA	ILRUN-AS1	C1QTNF6	NA	OSMR
ARG2	ARG2	ARG2	PTPN21	CA3-AS1	NA	GNRHR2	NA	ILRUN-AS1	GPR78	NA	NA
KDM4C	ARG2	ARG2	MYCN	ZNF318	RUNX1	YPEL1	SDHAP2	NA	BMERB1	ZNF486	NA
TENM3	HEATR5A-DT	KDM4C	MYCN	AK5	NA	OSMR	C3orf38	CLCN3	C4orf51	PDZD2	PDZD2
FRMD4A	PDZD2	FRMD4A	NAALADL2	THEM4	HOTAIRM1	TENM3	CEBPD	RTKN2	CMAHP	ARG2	OSMR
PDZD2	NA	PDZD2	PTPN21	NA	NA	IGSF5	ARHGAP11A-SCG5	TENM3	LINC01090	ARG2	ARG2
C3orf38	FRMD4A	C3orf38	DHX8	IFNGR2	NA	FRMD4A	ARHGAP11A-SCG5	FRMD4A	INKA2	OSMR	ARG2
GABPB1-AS1	NA	BCRP3	CA3-AS1	NUDT8	SPDYA	PDZD2	CNTNAP2	CA3-AS1	NA	C3orf38	C3orf38
NAALADL2	CCDC144NL-AS1	NAALADL2	C3orf38	SLC35E2B	NA	C3orf38	SPATA5	PDZD2	CDH23	FRMD4A	FRMD4A
DHX8	NA	MYCN	IFNGR2	PLLP	NA	PPM1E	SPATA5	NA	ENPEP	PTPN21	NA
DDIT3	NA	MYCN	AK5	NA	C3orf38	NA	NA	NA	LIPA	OSMR	PTPN21
DDIT3	NAALADL2	NA	METTL27	NA	SPDYA	ZNF630	RAB39A	ZNF630	MCF2L2	NAALADL2	NAALADL2
DDIT3	NA	NA	NA	ZNF486	LCMT1-AS2	NAALADL2	UBE2F-SCLY	NAALADL2	LIPA	MYCN	MYCN
CA3-AS1	NA	NA	THEM4	INTS4P1	ZNF318	NA	NAALADL2	NA	EFHC1	MYCN	MYCN
AK5	LRRC37A17P	OSMR	NR6A1	LNCPRESS1	NA	NA	PTPN21	NA	CPB2-AS1	PTPN21	NA
RPL39L	CA3-AS1	DDIT3	NA	LNCPRESS1	NA	HTRA4	FRMD4A	NA	ASPHD1	NA	PTPN21
TPTEP1	NA	PTPN21	INTS4P1	NA	ESAM-AS1	HEATR5A-DT	GNRHR2	HEATR5A-DT	KALRN	CA3-AS1	CA3-AS1
NA	AK5	DDIT3	OSMR	NA	FRMD4A	PTPN21	PTPN21	NA	CYP3A7	NA	NA
THEM4	HEATR5A-DT	SLC44A3-AS1	NA	INKA2	EEF1A1P22	NA	FRMD4B	NA	GPR78	KDM4C	KDM4C
NA	OSMR	DDIT3	NA	NA	NA	AK5	THEM4	AK5	CCDC144NL-AS1	AK5	AK5
PTPN21	NA	DHX8	DEGS1	AK5	NA	CA3-AS1	SPDYA	NA	BMPR2	THEM4	MIR3939
FRMD4B	THEM4	CA3-AS1	AK5	AK5	NA	NUDT4	SPDYA	THEM4	CCDC144NL-AS1	CMAHP	THEM4
INTS4P1	PIEZO1P2	AK5	AK5	CMAHP	OSMR	ZNF257	ZNF630	NA	SLC13A4	INTS4P1	CMAHP
PDCL3P4	NA	RPL39L	CMAHP	AK4P3	LINC01846	PTPN21	ENPEP	NA	KCTD21-AS1	PLLP	INTS4P1
PLLP	TPTE2P6	NA	AK4P3	NEK5	ZNF699	NA	SCAT2	SPTY2D1OS	NA	ZNF813	PLLP
PTPN21	OSMR	OSMR	OSMR	ENPEP	NA	NA	ZNF318	PTPN21	NA	NA	LACC1
OSMR	NA	PTPN21	PLLP	PDCL3P4	NA	NA	NAALADL2	FRMD4B	ACSBG1	ZNF257	NA
NA	PTPN21	THEM4	NEK5	SMOC2	OSMR	NA	ZNF318	CA14	NIPAL1	AK5	ZNF257
DEGS1	PKD1P1	CCDC144NL-AS1	CCDC144NL-AS1	IL27	AP1G2-AS1	THEM4	NA	INTS4P1	MED28	AK5	AK5
AK5	INTS4P1	INTS4P1	NA	GASK1A	NQO1-DT	ENPEP	CA3-AS1	PDCL3P4	CCDC33	NA	AK5
AK5	PTPN21	PLLP	NA	CHPT1	NA	TPTE2P6	AK5	PTPN21	FRMD4A	ENPEP	NA
CMAHP	NA	NA	ENPEP	DEPP1	NA	NA	NA	A2ML1-AS1	FRMD4B	CATSPERB	ENPEP
ZNF483	DEGS1	DEGS1	CATSPERB	CA13	SEC14L4	SPTY2D1OS	STS	OSMR	NA	CATSPERB	CATSPERB
AK4P3	NA	AK5	CATSPERB	NA	NA	FRMD4B	TPTE2P6	BTG3	SPTY2D1OS	CATSPERB	CATSPERB
TCEAL3	AK5	AK5	CATSPERB	WDR5B-DT	NA	MYOF	NA	RPL39L	PRPF40B	DEPP1	CATSPERB
TCEAL3	AK5	CMAHP	DEPP1	WDR5B-DT	NA	SPDYE8	TENM3	NA	NR4A2	NA	DEPP1
TCEAL3	CCDC144NL	AK4P3	TCEAL3	WDR5B-DT	PHKG1	INTS4P1	NA	DEGS1	CNTNAP2	CUZD1	NEK5
OSMR	CCDC144NL	NEK5	TCEAL3	IQCH-AS1	NA	LNCPRESS1	SMOC2	GTPBP2	NA	NEK5	CMAHP
NEK5	ST6GALNAC2	ENPEP	TCEAL3	NA	PTPN21	LNCPRESS1	NA	AK5	EPDR1	CMAHP	TMEFF2
ENPEP	DEPP1	CATSPERB	MORC4	STS	GSTA3	BMERB1	INTS4P1	AK5	ZSCAN16-AS1	TMEFF2	NA
CATSPERB	IQCH-AS1	CATSPERB	KCNJ6	ACTN3	NA	BMERB1	FRMD4B	OR2A9P	ZSCAN16-AS1	NA	CA13
CATSPERB	PDCL3P4	CATSPERB	NA	SUMF1	PKNOX1	RHOXF1P3	NA	ZNF483	LRRFIP1	NA	BCAR3
CATSPERB	NEK5	DEPP1	PKN3	SPTY2D1OS	NA	GPLD1	H2AC19	AK4P3	PKD1L2	CA13	IQCH-AS1
DEPP1	MT-TS1	KCNJ6	BCAR3	NA	NA	NA	AK5	OSMR	DHX32	SPTY2D1OS	ANO4
MORC4	SMOC2	NA	SPTY2D1OS	IL27	ACTN3	GSTO2	AK5	NEK5	FRMD4B	BCAR3	MIR3936HG
KCNJ6	NA	BCRP3	IQCH-AS1	DPPA5	NA	AK5	CMAHP	CEP295	NA	IQCH-AS1	NA
FRMD4B	SPTY2D1OS	SPTY2D1OS	MYLPF	DPPA5	ETV5	AK5	BMERB1	NA	NA	ANO4	CCNJL
BCAR3	NA	BCAR3	ANO4	ANO4	NA	CMAHP	BMERB1	ST6GALNAC2	SUMF1	MIR3936HG	AK5
IQCH-AS1	NA	IQCH-AS1	MIR3936HG	IQCH-AS1	NAALADL2	MIR3936HG	MIR3936HG	NA	TMEM202-AS1	CCNJL	SRP72
ANO4	CHPT1	MYLPF	ZNF613	FGF7P3	NA	NA	CA13	ENPEP	SS18L2	AK5	ZDHHC15
MIR3936HG	BCAR3	ANO4	ZNF883	CFL1P1	NA	NA	NA	DEPP1	NA	SRP72	NA
BCRP3	CA13	MIR3936HG	BCRP3	CTRL	GPATCH11	AK4P3	NA	SHISAL2B	PEBP4	ZDHHC15	MYLPF
CCNJL	NQO1-DT	CCNJL	CCNJL	AK5	LINC01846	CFAP57	NA	NA	PRPF40B	NA	SMOC2
AK5	NA	AK5	AK5	CMAHP	LRRC37A17P	NEK5	NA	FRMD4B	HOMER2	MYLPF	MIR3936HG
SRP72	MIR3936HG	CMAHP	SRP72	NA	RAB19	NA	THEM4	MT-TS1	MYOF	SMOC2	KCNK15-AS1
CMAHP	FGF7P3	OR7E156P	CMAHP	INKA2	NA	NA	NA	BCAR3	CALB1	MIR3936HG	NA
MYLPF	NA	TCEAL3	OR7E156P	MIR3936HG	NA	DEPP1	NEK5	IQCH-AS1	NA	KCNK15-AS1	NA
ZDHHC15	ZDHHC15	TCEAL3	MIR3936HG	BCRP3	ZNF630	STS	ST6GALNAC2	MIR3936HG	UNC93A	NA	ALG1L7P
MIR3936HG	CCNJL	NA	ZDHHC15	NA	H2AJ	IPP	NA	ANO4	TREH	NA	LYPD6B
CA13	AK5	MIR3936HG	IQCH-AS1	ZDHHC15	BAK1P1	CEP295	INTS4P2	JAKMIP2	ARSG	B3GALT5	NA
IQCH-AS1	ANO4	ZDHHC15	OR7E104P	LAMC2	TPT1P5	SHISAL2B	NA	JAKMIP2	TMEM184A	MIR3939	NA
AGBL5	SRP72	CA13	METTL27	NA	NA	FRMD4B	ZNF276	FGF7P3	NBPF14	LYPD6B	KCNK15-AS1
ZRSR2	OR7E104P	IQCH-AS1	MT-TE	SLC5A5	NA	NA	NA	CCNJL	MORN1	NA	ZDHHC15
ZRSR2	NA	SRP72	RASSF4	KCNMB4	NA	CA13	NA	AK5	ZNF385D	KCNK15-AS1	SPTY2D1OS
NA	ZNF660	RASSF4	ZRSR2	SLC35E4	B4GALT1-AS1	BCAR3	RETREG1-AS1	C2orf49	ADAMTS20	ZDHHC15	FAM157C
SPTY2D1OS	ZNF660	AGBL5	ZRSR2	NA	SLFN13	DNAAF4-CCPG1	PKD1P3	NA	NA	FAM157C	H2AC16
SPTY2D1OS	MIR3936HG	ZRSR2	OR7E104P	NA	GABPB1-IT1	MIR3936HG	NA	NA	PEBP4	H2AC16	KALRN
FAM157C	ZNF511-PRAP1	ZRSR2	MGA	NA	NA	ANO4	NA	ZNF660	NA	KALRN	SPTY2D1OS
NAV2	GPR78	COG3	FAM157C	TENM3	NAALADL2	FGF7P3	ZNF514	ZNF660	NA	SMOC2	SMOC2
NA	NA	MGA	KALRN	NA	NA	CCNJL	NA	MIR3936HG	COQ5	NA	DAB2IP
MGA	NA	FAM157C	CADM4	LGALS17A	NA	AK5	NA	ZDHHC15	RGMB	DAB2IP	NA
MLLT1	BCRP3	KALRN	NA	NA	NA	CMAHP	MIR3936HG	CA13	ADAP2	NA	MLLT1
LYPD6B	LINC02782	NA	LYPD6B	FRS3	NA	EIF3J-DT	ANO4	NA	NA	CLCN3	CLCN3
LYPD6B	OR7E104P	MLLT1	LYPD6B	FRS3	NA	NA	FGF7P3	GPR78	NA	NA	TMCO3
ZNF511	KALRN	OR7E104P	NA	NA	NA	SMOC2	AK5	NA	SNX8	TCF7L1	NA
KALRN	LYPD6B	LYPD6B	MIR563	RNF215	SULF2	NA	NA	IQCH-AS1	SPRY4-AS1	MGA	TCF7L1
TCF7L1	ZDHHC15	ZNF511	TEX261	CCDC144NL	PAPSS2	ZNF660	SMOC2	TMEM9B-AS1	CCDC27	ZNF511	MGA
MIR563	SPRING1	LYPD6B	NA	CCDC144NL	CA3-AS1	ZNF660	ZDHHC15	AGBL5	CCDC27	MIR563	NA
TEX261	ZRSR2	OR7E104P	DAB2IP	NA	CROCCP3	ZDHHC15	CMAHP	NA	TP53TG5	TEX261	MIR563
NA	ZRSR2	MIR563	NA	NPSR1-AS1	NA	LYPD6B	NA	NA	NA	KCNK15-AS1	TEX261
PCOLCE2	DNAAF4-CCPG1	TEX261	GALNT18	NA	ZNF99	NA	NAV2-AS2	ZNF276	ALOX12-AS1	PCOLCE2	ZNF511
NA	DNAAF4-CCPG1	NA	RNF215	TCF7L1	SLFN13	NA	NA	SRP72	SMIM13	NA	KCNK15-AS1
DAB2IP	DAB2IP	PCOLCE2	LOXL3	OR7E104P	NA	NA	NA	NAV2	ARSG	TMCO3	PCOLCE2
NA	NAV2	NA	NPSR1-AS1	NA	HMGN1P36	NA	ZDHHC15	NA	SRRM3	RNF215	NA
GALNT18	LAMC2	DAB2IP	TEX261	NA	NA	COSMOC	NA	CMAHP	CLDN4	LOXL3	RNF215
RNF215	NA	NA	SNAPC4	SNAPC4	PAPSS2	NA	SNAPC4	NA	SMPD3	OR7E104P	LOXL3
LOXL3	NA	GALNT18	NA	DAB2IP	SEC14L4	CLCN3	ZDHHC15	NA	EHHADH	TEX261	TEX261
NPSR1-AS1	ZDHHC15	RNF215	COG3	NA	NA	SMOC2	LYPD6B	NA	NA	SNAPC4	OR7E104P
OR7E104P	NA	LOXL3	LRRC47	SPDYE17	GNRHR2P1	LAMC2	BCAR3	MLLT1	LCTL	LRRC47	SNAPC4
TEX261	AK4P3	NPSR1-AS1	TUBGCP3	GRAMD1B	CCDC92B	KALRN	NA	MGA	HSPB2-C11orf52	MPHOSPH8	LRRC47
SNAPC4	NA	NA	GRAMD1B	RIN3	RHOXF1P3	SPDYE3	NA	LYPD6B	EPHA1	GRAMD1B	MT-TE
NA	MGA	TEX261	POLQ	PTPN21	SLFN13	NA	LRRC47	KALRN	ILRUN-AS1	NA	MPHOSPH8
LRRC47	ZNF511-PRAP1	NA	PTPN21	HSD3B1	CRIP2	NA	BCRP3	TCF7L1	ILRUN-AS1	NA	GRAMD1B
COG3	NA	LRRC47	COL19A1	CMAHP	INTS4P1	NA	NA	NA	ILRUN-AS1	RIN3	RIN3
GRAMD1B	NA	GRAMD1B	CLCN3	LRRC47	SSTR2	NA	NA	NA	ILRUN-AS1	POLQ	POLQ
TUBGCP3	NA	TUBGCP3	TCF7L1	GNG12-AS1	NA	SUMF1	NA	LYPD6B	FYCO1	COL19A1	COL19A1
POLQ	TCF7L1	POLQ	ATP6V0D2	NA	NA	IER5L	NA	PCOLCE2	MCF2L2	NA	CMAHP
COL19A1	NA	COL19A1	NA	NA	NA	DAB2IP	SUMF1	DAB2IP	LINC00571	PTPN21	PTPN21
CLCN3	NA	CLCN3	GNG12-AS1	NA	NA	TCF7L1	NA	NA	LSM12	CMAHP	GNG12-AS1
ATP6V0D2	RNF215	TCF7L1	CMAHP	NA	PDCD5P1	NA	NA	RNF215	NA	GNG12-AS1	DEPDC4
NA	NA	EHHADH	DEPDC4	TUBGCP3	NA	NA	ZNF660	NA	NA	DEPDC4	NA
GNG12-AS1	PCOLCE2	ATP6V0D2	NA	CHPT1	ZNF660	PTOV1-AS1	SMOC2	RBAK-RBAKDN	P2RX6	RNF217	AIFM2
CMAHP	LXN	SNAPC4	NA	MIR3936HG	NA	NA	NA	NBPF10	GNG12-AS1	AIFM2	CCDC144NL
DEPDC4	RBAK-RBAKDN	NA	CCDC144NL	RYR2	NA	MGA	NA	GALNT18	IFIT2	CCDC144NL	CCDC144NL
ZNF511	NA	GNG12-AS1	CCDC144NL	SEC22B2P	ENPEP	PCOLCE2	NA	NA	SKIDA1	CCDC144NL	SATL1
CCDC144NL	NBPF10	CMAHP	CLIP3	ZNF660	NA	NA	NA	NA	NA	ZC3H12B	TUBGCP3
CCDC144NL	ACTG1P25	ZNF511	DNAJC9-AS1	OR7E104P	NA	RNF215	DAB2IP	NPSR1-AS1	KIF7	TUBGCP3	NA
NA	NA	DEPDC4	CROCCP4	SPDYE12P	NA	RBAK-RBAKDN	NA	NA	INO80D	BICD1	OR7E104P
NA	LOXL3	CCDC144NL	EHHADH	NA	RNU6-344P	NBPF10	DEPP1	NA	HAS3	NA	BICD1
AIFM2	NA	CCDC144NL	VN1R108P	ZNF709	KHDRBS2	GALNT18	DSEL	OR7E104P	MTBP	OR7E104P	DAB2IP
AUTS2	NA	NA	ZNF8-DT	NA	H2AC18	NA	PTPN21	SNAPC4	ZRANB3	NA	NA
OR7E104P	NA	PTPN21	BLOC1S3	NA	SBSPON	NA	NA	AIFM2	NHSL2	NA	NA
TPTEP1	LINC02899	AUTS2	RNF217	SUMF1	NA	OR7E104P	NA	NA	ERN2	DAB2IP	SUMF1
PCAT7	SNAPC4	PCAT7	NA	ZNF8-DT	NA	SNAPC4	PCOLCE2	LRRC47	RBAK-RBAKDN	CROCCP4	DNAJC9-AS1
PCAT7	TMIGD2	PCAT7	NA	LGALS17A	IL27	NAV2-AS2	RNF215	NA	NA	VN1R108P	CROCCP4
TMCO3	NA	TMCO3	TEX261	RNF217	PARD6G	NA	RNF217	CMAHP	PAH	TEX261	COG3
DNAJC9-AS1	TMCO3	DNAJC9-AS1	KCNK15-AS1	ATP6V0D2	NA	LRRC47	NA	COG3	TMEM198	USP2-AS1	VN1R108P
CROCCP4	GRAMD1B	CROCCP4	C9orf116	NA	NA	GRAMD1B	OR7E104P	GRAMD1B	NA	CBFA2T2	CBFA2T2
EHHADH	COG3	NA	CBFA2T2	C9orf116	PARD6G	GNG12-AS1	SPDYE3	NA	EMILIN2	ZNF391	RNF217
VN1R108P	RIN3	VN1R108P	CHPT1	RAB3C	NA	OSGIN1	C1orf54	TUBGCP3	EPSTI1	SUMF1	TEX261
PCIF1	PCF11-AS1	ZNF8-DT	DAB2IP	RASA2	NA	NA	RFC3	OSGIN1	DLEC1	NA	USP2-AS1
ZNF8-DT	NA	PCIF1	LIN28B-AS1	ANO3	NA	COL19A1	OSMR	NA	DOCK2	CHPT1	ZNF391
TEX261	CLCN3	BLOC1S3	TRUB2	COL25A1	WDR5B-DT	TMCO3	NA	COL19A1	NA	RAB3C	SUMF1
LINC01619	ATP6V0D2	NA	FMO4	DAB2IP	SNORA73B	NA	ZNF391	CLCN3	SF3A2	NA	NA
KCNK15-AS1	NA	RNF217	NA	LGALS17A	CTRL	H3P12	NA	UNC93A	CYGB	NA	CHPT1
C9orf116	GNG12-AS1	TEX261	ANO3	C1orf105	NA	POLQ	GRAMD1B	MPHOSPH8	CMAHP	NA	RAB3C
CBFA2T2	DEPDC4	KCNK15-AS1	KCNK15-AS1	NA	ZNF318	DEPDC4	NA	NAV2-AS1	DNAAF5	LINC02021	NA
SUMF1	C1orf54	C9orf116	TMEFF2	MYO5B	SEPTIN7P10	CMAHP	OSGIN1	ATP6V0D2	APOLD1	NA	NA
PTPN21	C1orf54	CBFA2T2	RAB3C	NA	NA	CFAP251	CFAP251	NA	NA	SUMF1	RGL1
CHPT1	NA	CHPT1	JAKMIP2	HSF2BP	NA	ANO3	COL19A1	POLQ	NA	ANO3	NA
DAB2IP	NA	DAB2IP	COL25A1	ZFY-AS1	NA	AIFM2	NA	DEPDC4	MPHOSPH8	C1orf105	LINC02021
RAB3C	AIFM2	LIN28B-AS1	COL25A1	NA	NA	CCDC144NL	CIPC	CCDC144NL	APOB	JAKMIP2	NA
LIN28B-AS1	NA	FMO4	NA	NA	NA	CCDC144NL	NA	CCDC144NL	NA	COL25A1	NA
FMO4	NA	NA	MPHOSPH8	MPHOSPH8	FRG1DP	TUBGCP3	ZNF660	GP1BA	SYCE1L	COL25A1	ANO3
NA	DAB2IP	ANO3	C6orf132	TP63	DLGAP1	CCDC162P	NA	NA	FBXO16	RGL1	C1orf105
LINC02021	TUBGCP3	KCNK15-AS1	HSF2BP	SLC35F3	HSD3B1	NA	COA7	NA	SBSPON	NA	JAKMIP2
ANO3	C1orf54	TMEFF2	FMO4	NA	ZNF99	OR7E104P	GNG12-AS1	TMEM9B-AS1	ST8SIA1	HSF2BP	COL25A1
KCNK15-AS1	SUMF1	RAB3C	GATAD1	NA	NA	PTPN21	CMAHP	AUTS2	ABRACL	NA	COL25A1
SUMF1	ZNF709	COL25A1	FAM25BP	LCAT	NA	NA	DEPDC4	OR7E104P	CGNL1	FAM25BP	NA
TMEFF2	CCDC162P	COL25A1	NA	NA	NA	SUMF1	NA	NA	DEPDC4	GATAD1	HSF2BP
JAKMIP2	CHPT1	NA	TP63	NA	INKA2	NA	ZNF709	PCAT7	APOLD1	NA	FAM25BP
COL25A1	ZNF8-DT	ZNF511	SUMF1	NA	NA	NA	NA	PCAT7	NA	TP63	DLL3
COL25A1	PCIF1	HSF2BP	SYNPO2	GS1-24F4.2	NA	ZNF276	AIFM2	TMCO3	DLEC1	ZNF99	NA
NA	CFAP251	SLC35A5	NA	NA	NA	ZNF709	ANO3	CTRL	NA	SPINK5	GATAD1
MPHOSPH8	MYHAS	FMO4	GS1-24F4.2	SLC35A5	IL27	JAKMIP2	OR7E104P	NA	NA	ARHGEF38	ZNF511
ZNF511	ACTG1P25	GATAD1	SPINK5	FAM169B	ZIC2	JAKMIP2	SUMF1	ZNF709	LINC00689	SYNPO2	SYNPO2
HSF2BP	NA	FAM25BP	SRP72	CHMP1B	NA	NA	LINC02899	ANO3	GOLPH3L	NA	NA
SLC35A5	LRRC47	NA	ANKRD23	NA	NA	NA	NA	NA	GM2A	NA	TP63
FMO4	C9orf116	SUMF1	PCOLCE2	SYN2	RPL21P132	PTOV1-AS1	NA	EHHADH	DOCK2	GS1-24F4.2	ZNF99
GATAD1	CBFA2T2	JAKMIP2	FAM169B	ZNF630	ANO4	BICD1	NA	ZNF8-DT	NA	SRP72	SPINK5
FAM25BP	SUMF1	TP63	CHMP1B	NA	ZIC2	DAB2IP	HEATR5A-DT	PCIF1	C5orf46	ANKRD23	ARHGEF38
TP63	PTPN21	Y_RNA	SLC35A5	NA	NA	COG3	NA	CBFA2T2	UBE2Q2P2	MRC2	NA
SPINK5	RAB3C	NA	SYN2	NA	NA	NA	ATXN1L	C9orf116	C6orf132	FAM169B	GS1-24F4.2
Y_RNA	LINC02700	GS1-24F4.2	NA	KANSL1L	NA	C9orf116	NA	PCOLCE-AS1	TRIM61	CAPS	SRP72
NA	FMO4	SPINK5	KCNK15-AS1	IFIT2	NA	USP2-AS1	DAB2IP	PTPN21	CCR3	CHMP1B	MRC2
GS1-24F4.2	NA	SUMF1	NA	NA	TRIM65	CBFA2T2	NA	DAB2IP	CAPZA1	SYN2	ZNF483
SRP72	RNF217	FAM169B	NA	LINC02802	RAB42	LINC02700	MYHAS	FMO4	MRTFB	XCR1	FAM169B
RNF217	CFL1P1	CHMP1B	DENND4A	NA	NA	NA	RGL1	TMEFF2	SLC35F1	NA	CAPS
FAM169B	ANO3	SYN2	LINC02802	TECTA	RHOXF1P3	SATL1	NA	RAB3C	COG3	DENND4A	CHMP1B
CHMP1B	NA	SNAPC4	NA	TECTA	NA	RAB3C	NA	COL25A1	RPL39L	NA	PAWR
SYN2	NA	NA	SUMF1	NA	MIR3936HG	NA	CBFA2T2	COL25A1	PAH	LINC02802	SYN2
NA	RGL1	KCNK15-AS1	TEX35	ANKRD23	FRG1DP	CYP51A1-AS1	RAB3C	NA	CCR3	PAWR	NA
KCNK15-AS1	RGL1	NA	NA	BICD1	NA	HYAL4	NA	HACD2	PCCA-DT	TMEFF2	DENND4A
NA	IGFL2	DENND4A	PIPOX	IFIT2	ST14	BICD1-AS1	SRP72	HSF2BP	AKAP3	LAMP1	LINC02802
DENND4A	COL25A1	LINC02802	NA	IFIT2	NA	NA	NA	ZNF660	AKAP3	NA	XCR1
LINC02802	COL25A1	NA	ALG1L7P	NA	H2AC16	BICD1-AS1	TMEFF2	FMO4	KLF3	FMO4	TMEFF2
MTARC2	JAKMIP2	TEX35	B3GALT9	TPTE2P6	NA	TMEFF2	LGALS17A	TP63	CAT	CAPS	NA
NA	NA	SYNPO2	B3GALT9	NA	RHOXF1P3	LGALS17A	COL25A1	SPINK5	DNAJC15	FMO4	FMO4
TEX35	NBAT1	BICD1	CSPG4P12	NA	CCDC92B	COL25A1	COL25A1	NA	AXIN1	CSPG4P12	LINC02700
NA	MPHOSPH8	NA	CRYBG1	B3GALT9	LYPD6B	COL25A1	JAKMIP2	GS1-24F4.2	SPESP1	RASA2	CAPS
SMOC2	HACD2	ALG1L7P	RASA2	B3GALT9	MT-TS1	NA	NA	NA	LRRC37A17P	EHHADH	FMO4
B3GALT9	HSF2BP	B3GALT9	SMOC2	FMO4	NA	HACD2	HSF2BP	NA	ST6GALNAC2	NA	CSPG4P12
B3GALT9	ZNF660	B3GALT9	NA	NA	PTPN21	HSF2BP	NA	RNF217	COG3	NA	RASA2
PIPOX	FMO4	PIPOX	PCAT7	PCAT7	NA	ZNF660	NA	FAM169B	MMP15	LRRC8C	EHHADH
CSPG4P12	NA	RASA2	PCAT7	PCAT7	ANKRD35	SPINK5	NA	CHMP1B	NECAB1	SCG5	NA
CRYBG1	NA	SCG5	PCAT7	PCAT7	ANKRD35	TP63	MAP1B	SYN2	CCR3	OR7E156P	NA
LINC02315	NA	SMOC2	LINC02739	BMERB1	RASA4B	SLC35F3	NA	OR2A20P	EPHA6	D21S2088E	LRRC8C
RASA2	TP63	NA	D21S2088E	FMO4	NA	PPM1F-AS1	ZNF778	TMEM9B-AS1	ATP6V0D2	LINC02739	SCG5
SCG5	SPINK5	KIAA2026	ARHGEF38	ZNF540	NA	GS1-24F4.2	NA	DENND4A	ANXA7	TRDN	D21S2088E
NA	NA	YTHDC1	MALT1	BMERB1	NA	LGALS17A	ZNF660	NA	RBM19	LIPA	OR7E156P
HMSD	NA	LINC02739	LIPA	BMERB1	NA	LGALS17A	NA	NA	LINC02577	LINC02700	LINC02739
TRDN	ENPEP	D21S2088E	IFIT2	MALT1	RFTN2	NA	TP63	NA	FAM199X	ACTG1P25	CADPS2
KIAA2026	NA	EHHADH	EHHADH	OR7E156P	NA	RILPL1	ZNF778	TPM1-AS	MIR3681HG	MALT1	TRDN
LINC02739	GS1-24F4.2	ARHGEF38	ANKRD36B	MKRN2OS	NA	NA	SPINK5	TBX3-AS1	NA	NA	HERC2P8
OR7E156P	NA	MALT1	NA	ARHGEF38	NA	NA	NA	TBX3-AS1	GUCY2C	B3GALT9	LIPA
D21S2088E	NA	LIPA	NA	EPHB6	H4C14	RNF217	NA	IFIT2	PIPOX	ANKRD36B	ACTG1P25
CADPS2	SRP72	IFIT2	NA	EHHADH	NA	NA	NAV2-AS2	LINC02802	DNAAF4-CCPG1	NA	MALT1
ARHGEF38	BMERB1	ANKRD36B	TSLP	NA	CDK6	TBX3-AS1	NA	TEX35	MRTFB	IFIT2	NA
MALT1	BMERB1	LINC01641	TSLP	TEX35	NA	TBX3-AS1	NA	SRP72	AATK	NA	B3GALT9
LIPA	CTRL	NA	FMO4	TSLP	NA	PCOLCE-AS1	GS1-24F4.2	NA	MTBP	NA	ANKRD36B
IFIT2	MRC2	NA	ARID5B	TSLP	S100A3	FAM169B	LGALS17A	IFIT2	EPDR1	GREB1	NA
ZNF182	MKRN4P	NA	SH3TC2	LINC02899	NA	ADAMTS20	LGALS17A	IFIT2	DNAH3	TSLP	IFIT2
ZNF182	FAM169B	TSLP	ENO4	NA	NA	CHMP1B	NA	NA	OSBPL1A	TSLP	NA
EHHADH	CHMP1B	TSLP	NA	ARID5B	PARD6G	SYN2	FAM169B	LINC02700	MAML2	ARID5B	NA
ANKRD36B	LINC02739	FMO4	SLC35F3	NA	NA	DENND4A	ADAMTS20	BICD1	PCDH11Y	ACTG1P25	GREB1
LINC01641	PCOLCE-AS1	ARID5B	ZNF483	NA	NA	NA	CHMP1B	TPTE2P6	ZNF141	SH3TC2	TSLP
NAV2	OR2A20P	NA	GREB1	SH3TC2	NA	IFIT2	OR2A20P	LCAT	CHMP1B	NA	TSLP
NA	IFIT2	SH3TC2	GLB1L3	ZNF391	NA	LINC02802	ATP6V0D2	PIPOX	CA13	NA	ACKR3
NA	MYCNOS	ENO4	NA	GRAMD1B	NA	TEX35	DENND4A	CSPG4P12	ARNT2	PEBP4	ACTG1P25
NA	LINC02802	NA	NOVA1-DT	NA	NA	NA	NA	LINC02315	SRRM3	HMSD	SH3TC2
TSLP	NA	SLC35F3	PEBP4	MLLT1	NA	NA	SYN2	RASA2	ALOX12B	NOVA1-DT	NA
TSLP	NA	GREB1	HMSD	NA	NA	IFIT2	IFIT2	CCDC13	SELENOI	DOHH	ARID5B
FMO4	NA	GLB1L3	LINC02899	FOLR3	NA	IFIT2	NA	SMOC2	CGNL1	TBX3-AS1	PEBP4
SH3TC2	NA	NA	DOHH	GPR37L1	NA	NA	NA	ZNF540	EPSTI1	TBX3-AS1	HMSD
ENO4	IFIT2	NOVA1-DT	LYRM9	PLA2R1	ZNF35	FMO4	LINC02802	BMERB1	NPSR1-AS1	LCTL	NOVA1-DT
HMSD	IFIT2	PEBP4	CAPS	NA	RABGAP1L-AS1	NA	NA	BMERB1	UGDH-AS1	NA	DOHH
SLC35F3	LACC1	HMSD	LCTL	SLC30A7	NA	LCAT	TEX35	SUMF1	NA	SCUBE2	TBX3-AS1
ARID5B	PIPOX	DOHH	NA	NA	ZNF514	NA	NA	LINC02739	CCDC33	FOLR3	TBX3-AS1
GLB1L3	SYN2	LYRM9	ZNF391	VGLL3	CNGA4	DEFB122	NA	OR7E156P	NA	GRAMD1B	LCTL
NA	NA	NA	MLLT1	NA	NA	FMO4	IFIT2	D21S2088E	PLLP	VGLL3	NA
NOVA1-DT	CSPG4P12	CAPS	GRAMD1B	DPYD	NA	NA	IFIT2	JAKMIP2	INTS4P1	DPYD	SLC35A5
PEBP4	CRYBG1	LCTL	SCUBE2	WFIKKN1	RPL39P	CSPG4P12	HSBP1L1	NA	OSGIN1	DOHH	FOLR3
DOHH	RASA2	NA	FOLR3	ZNF717	OR7E104P	RASA2	NA	TRDN	NECAB1	NA	SCUBE2
LINC02899	SLC35A5	ZNF391	WEE1	KIF5C-AS1	NA	CTRL	CCDC144NL	NA	PREX2	ZNF717	GRAMD1B
CAPS	CCDC13	FOLR3	VGLL3	SCUBE2	NA	ZBTB8B	FMO4	MALT1	FAM81A	USP2-AS1	VGLL3
NA	NA	TBX3-AS1	NA	NA	NA	ZNF540	NA	LIPA	ALOX12P2	HEATR5A-DT	DPYD
LCTL	ZNF540	TBX3-AS1	KIF18A	DAO	NA	NA	FMO4	ARHGEF39	GATC	KIF5C-AS1	DOHH
ZNF391	MALT1	GRAMD1B	DPYD	DPYD	NA	ERVV-2	ZNF540	EHHADH	ZSCAN1	MRC2	NA
NA	NA	VGLL3	DOHH	ZNF630	RPL34P21	ERVV-2	OR7E156P	SLC2A12	PARD6G	LINC02899	ZNF717
FOLR3	SYNPO2	SCUBE2	NA	LINC02739	NA	ERVV-2	NA	NA	PDGFRL	D21S2088E	USP2-AS1
GREB1	D21S2088E	NA	CAPS	CSNK1A1P1	NA	PGM5P2	NA	NAV2	NA	DPYD	KIF5C-AS1
SCUBE2	TRDN	KIF18A	TBX3-AS1	NA	NA	KIAA2026	NA	ANKRD36B	NA	TRDN	HEATR5A-DT
GRAMD1B	NA	DPYD	TBX3-AS1	SH3RF1	NA	NA	ZNF251	TSLP	CMAHP	CSNK1A1P1	MRC2
VGLL3	LIPA	DOHH	ZNF717	RBMS3-AS3	NA	LINC02739	CADPS2	TSLP	TMEM198	NA	LINC02899
NA	CARNMT1-AS1	CAPS	ADGRV1	NA	NA	OR7E156P	RASA2	PATJ-DT	PDGFRL	SKINT1L	D21S2088E
KIF18A	ANKRD36B	RPL23AP53	HEATR5A-DT	TMLHE-AS1	RYR2	MALT1	NA	FMO4	NA	PEBP4	DPYD
DPYD	RSPH3	NA	KIF5C-AS1	NA	COL19A1	ZNF135	NA	KDM1B	CLCN3P1	SURF6	TRDN
DOHH	NAV2	ZNF717	D21S2088E	FAM66C	NA	NA	NA	SH3TC2	PREX2	RBMS3-AS3	CSNK1A1P1
CAPS	NA	HEATR5A-DT	HEATR4	NA	NA	ANKRD36B	ANKRD36B	ENO4	STXBP4	MIR181A2HG	NA
TBX3-AS1	NA	KIF5C-AS1	DPYD	NA	ZNF660	CAMP	NA	SLC35F3	NMNAT1	NA	SKINT1L
TBX3-AS1	XCR1	LINC02899	RYR2	DPYD	NA	TSLP	MYO5B	ST6GALNAC2	FBXO6	NA	PEBP4
NA	TSLP	D21S2088E	CSNK1A1P1	NXF3	NA	TSLP	NA	ARID5B	ZSCAN1	CUBN	SURF6
ZNF717	TSLP	HEATR4	SKINT1L	JPH4	NA	ASPHD2	NA	GLB1L3	WDR64	PCSK2	RBMS3-AS3
HEATR5A-DT	ACKR3	DPYD	PEBP4	TBX3-AS1	LINC00243	LINC02899	NA	NA	WDR64	HEATR4	MIR181A2HG
KIF5C-AS1	FMO4	RYR2	SURF6	TBX3-AS1	NA	EHHADH	NA	ST6GALNAC2	PDCD6IPP2	HMSD	CUBN
TRDN	NBPF26	UNC93A	RBMS3-AS3	ADAMTS7P4	CNGA4	SH3TC2	TSLP	PEBP4	UNC5D	SH3RF1	PCSK2
D21S2088E	ALG1L12P	CSNK1A1P1	CUBN	NA	RIN3	ENO4	TSLP	LINC02884	THBS4	LINC02782	HEATR4
HEATR4	NA	NA	HMSD	NA	AK4P3	NA	NA	DOHH	THBS4	DPYD	HMSD
DPYD	ST6GALNAC2	SKINT1L	SH3RF1	NR2F6	RFTN2	CUZD1	ACKR3	LINC02899	DNAJC1	NA	SH3RF1
RYR2	SH3TC2	ZNF560	DPYD	TWIST1	RPL21P1	CUZD1	NA	CROCCP4	RAB14	NXF3	LINC02782
UNC93A	TRNP1	PEBP4	NXF3	C1QTNF6	CUZD1	CUZD1	EHHADH	NA	NA	NA	DPYD
CSNK1A1P1	NA	SURF6	NA	C1QTNF6	CUZD1	CUZD1	SH3TC2	SCUBE2	TEX35	TRIM61	NXF3
SKINT1L	NA	RBMS3-AS3	H2AC16	C1QTNF6	CUZD1	ARID5B	NA	FOLR3	PDXDC2P-NPIPB14P	ADAMTS7P4	NA
ZNF560	ST6GALNAC2	CUBN	ADAMTS7P4	FAM81A	CUZD1	GLB1L3	ST6GALNAC2	VGLL3	FAM20C	NA	GBP7
PEBP4	CSNK1A1P1	H2AC19	NA	NA	MSS51	NA	SNN	GRAMD1B	UBE2Q2P2	DAO	GBP7
SURF6	B3GALT9	HMSD	SLC22A20P	ATP6V1G2	NA	PEBP4	NA	HEATR4	RELL1	ERC2	TRIM61
RBMS3-AS3	NPSR1-AS1	SH3RF1	NA	LINC02884	GRAMD1B	LINC02884	CUZD1	KIF18A	NA	KANSL1L	ADAMTS7P4
CUBN	DOHH	DPYD	TWIST1	D21S2088E	Y_RNA	DOHH	CUZD1	DPYD	MYBPC2	TWIST1	NA
HMSD	NA	MRC2	MTBP	MTBP	GNG12-AS1	NA	CUZD1	DOHH	PDZK1P1	NA	DAO
SH3RF1	MLLT1	NXF3	KANSL1L	NA	NA	CROCCP4	CUZD1	NA	H2AZ1-DT	GBP7	ERC2
DPYD	SCUBE2	NA	PCOLCE-AS1	IL10RB-DT	NA	ZNF280D	NA	RBM5-AS1	EPDR1	GBP7	TWIST1
NXF3	SYNPO2	MTBP	DAO	PCOLCE-AS1	NA	PANK2-AS1	ST6GALNAC2	WFIKKN1	PKD1P6-NPIPP1	PCOLCE-AS1	KANSL1L
NA	ARID5B	UNC93A	NA	PRDM15	NA	MLLT1	PEBP4	ZNF717	DHTKD1	LINC01284	PCOLCE-AS1
MTBP	FOLR3	ADAMTS7P4	GBP7	ATP6V1G2	MIR3936HG	SCUBE2	NA	KIF5C-AS1	IFIT2	LINC02884	LINC01284
UNC93A	TEX35	WHRN	GBP7	ATP6V1G2	NA	FOLR3	DOHH	D21S2088E	IFIT2	NA	LINC02884
ADGRV1	TRNP1	NA	LINC01284	DNAH3	RNF217	VGLL3	NA	NA	CBX2	FMO4	NA
ADAMTS7P4	TCEAL3	SLC22A20P	LINC02884	NA	MTND1P19	HEATR4	LCTL	TSHZ3-AS1	NA	GRHL2	FMO4
WHRN	VGLL3	NA	NA	ZNF782	NA	GRAMD1B	ARID5B	DPYD	ACSM1	PGM5P2	GRHL2
NA	KIF18A	KANSL1L	AIFM2	ZNF782	OR7E104P	DPYD	NA	TRDN	IQANK1	NA	PGM5P2
SLC22A20P	GRAMD1B	TWIST1	PGM5P2	PCDHGB5	NA	DOHH	CROCCP4	RYR2	CCDC3	PLA2R1	NA
LINC02884	DOHH	PCOLCE-AS1	LINC01588	LINC01641	MKRN4P	WFIKKN1	SYNPO2	CSNK1A1P1	SYCE1L	ATP6V0D2	PLA2R1
TPTE2P6	DPYD	DAO	ERC2	LINC00443	ZC3H12B	ZNF717	CRYBG1	NA	ST6GALNAC2	NA	ATP6V0D2
KANSL1L	WFIKKN1	GRHL2	PLA2R1	XCR1	NA	USP2-AS1	NA	PEBP4	ZMYM4	DNAH3	NA
TWIST1	NA	NA	DNAH3	RIPOR3	NA	KIF5C-AS1	SCUBE2	ZNF560	WDR33	GPATCH11	DNAH3
PCOLCE-AS1	CFAP251	GBP7	GRHL2	PEBP4	NA	CUZD1	FOLR3	SURF6	RAD9B	GPATCH11	NA
DAO	ZNF717	GBP7	PRDM15	DPYD	NA	MAP4K1-AS1	LIPA	RBMS3-AS3	HS3ST4	GPATCH11	ADAMTS20
GBP7	KIF5C-AS1	LINC01284	LINC01641	OSGIN1	LGALS17A	TEX37	GPR78	CUBN	KMO	NA	ZNF385D-AS1
GBP7	NA	LINC02884	NA	PSD	NA	MAPT-AS1	NA	NA	NECTIN3-AS1	ZNF385D-AS1	PRDM15
LINC01284	MRC2	AIFM2	NA	OSGIN1	SMOC2	DPYD	NA	SH3RF1	CFAP418-AS1	ADAMTS20	CCL5
ERC2	D21S2088E	NA	RIPOR3	ERC2	CCDC144NL	NA	VGLL3	DPYD	SPRY4-AS1	MLLT1	HELZ-AS1
NA	DAO	PGM5P2	AIFM2	METTL18	CCDC144NL	CSNK1A1P1	HEATR4	KMO	NA	PRDM15	LINC01641
PGM5P2	DPYD	LINC01588	DPYD	PSG8	NA	PEBP4	DPYD	MARCKSL1	DELEC1	CCL5	FSD1L
LINC01588	TRDN	ERC2	NA	PGM5P2	NA	SURF6	DOHH	MARCKSL1	NA	LINC01641	NA
PLA2R1	RYR2	PLA2R1	NA	NPIPA7	NA	RBMS3-AS3	CFAP251	NXF3	GJB7	FSD1L	NA
LINC01641	SURF6	LINC01641	NA	WNT8B	NA	CUBN	WFIKKN1	UCKL1-AS1	OSCAR	NA	RIPOR3
DNAH3	ZNF560	DNAH3	ANAPC1P2	NA	NOS3	NA	ZNF717	NA	MYLPF	NA	DPYD
GRHL2	FSIP2-AS1	ADAMTS20	PRUNE2	LINC02193	NA	JAKMIP2	PLA2R1	ADGRV1	CREBL2	SPDYE3	NA
PRDM15	TBX3-AS1	PRDM15	C1QTNF6	FHAD1	NA	PCSK2	NA	ADAMTS7P4	NA	RIPOR3	NA
NA	TBX3-AS1	NA	CNPY1	LGALS16	C1orf105	LIPA	KIF5C-AS1	WHRN	RAD21L1	MYCNOS	NA
RIPOR3	RBMS3-AS3	RIPOR3	PSG8	NA	SLC25A25-AS1	SH3RF1	CUZD1	GPR78	UBOX5-AS1	DPYD	ANAPC1P2
DPYD	TCFL5	AIFM2	SPOPL	MUCL1	RBAK-RBAKDN	DPYD	GRAMD1B	FAM66C	CNTN5	NA	MYHAS
NA	CUBN	ESAM-AS1	PRDM15	HERC2P4	PCOLCE-AS1	MRC2	DPYD	NA	NA	NA	MYHAS
NA	PCSK2	DPYD	NPIPA7	MYOSLID	TMEM30A-DT	PLD5P1	LINC02739	NA	ACAP1	NA	C1QTNF6
NA	DNAH3	NA	UST	NA	NA	NXF3	CSNK1A1P1	NA	PLXNB3	ANAPC1P2	NA
NA	H2AC19	NA	FAM189A1	PEBP4	NA	NA	NA	SLC22A20P	NA	MYHAS	NA
ANAPC1P2	SH3RF1	NA	C1QTNF6	CLPSL1	NA	TPTEP2-CSNK1E	NA	CFAP251	RCAN3AS	MYHAS	PSG8
PRUNE2	MCC	ANAPC1P2	FHAD1	CLPSL1	NA	ADAMTS7P4	NA	NA	ITPR2	C1QTNF6	PRDM15
C1QTNF6	DPYD	PRUNE2	NA	PEBP4	NA	NA	NA	SPRYD4	IGFBP7	WSCD1	UST
CNPY1	NXF3	C1QTNF6	MUCL1	ARSD	ANO3	FAM66C	PEBP4	NR2F6	NA	ARSD	FAM189A1
PSG8	DLL3	CNPY1	MYOSLID	EPHA6	KCNQ1OT1	CATIP	NA	TWIST1	YPEL1	NA	C1QTNF6
PRDM15	NA	PSG8	DHCR24-DT	NA	NA	DAO	RBMS3-AS3	DAO	TRDN	NA	FHAD1
UST	ADAMTS7P4	PRDM15	NA	NA	KHDRBS2	NR2F6	NA	FAM81A	ST8SIA6	PSG8	NA
SPOPL	GPR78	NPIPA7	COG3	CARD16	MYHAS	TWIST1	CUBN	ATP6V1G2	PPP1R9B	PRDM15	MUCL1
FAM189A1	CCDC142	UST	NA	LINC00907	NA	ERC2	PCSK2	NA	FGGY-DT	UST	MYOSLID
NA	NA	SPOPL	SYNGAP1-AS1	NA	NA	FAM81A	SH3RF1	NA	NA	DNAJC9-AS1	NA
C1QTNF6	GRHL2	FAM189A1	ZNF704	AKAP3	NA	EHHADH-AS1	NA	PGM5P2	ST8SIA5-DT	C1QTNF6	DHCR24-DT
FHAD1	NR2F6	C1QTNF6	ZFHX2	AKAP3	LGALS17A	ATP6V1G2	DPYD	NA	RRAGC	FHAD1	NA
NA	KANSL1L	FHAD1	HCG15	OPN3	PITPNM2	D21S2088E	NXF3	NA	FGF13-AS1	NA	RSPH3
MUCL1	NA	NA	SPRY4-AS1	TBX18	NA	PPP3CC	FCGBP	JAKMIP2-AS1	HMCN1	MUCL1	NA
MYOSLID	NA	MUCL1	DLL3	CYP1B1	CHAC2	FMO4	SLC22A20P	PLA2R1	RCOR1	MYOSLID	ZNF704
DHCR24-DT	TWIST1	GRHL2	MIR5193	ZPBP	CHAC2	NA	NA	NA	LINC00243	NA	ZFHX2
NA	ERC2	MYOSLID	NA	SLIT3	CHAC2	CCDC142	TRIM61	TCP11L1	RALY-AS1	RSPH3	HCG15
COG3	NA	DHCR24-DT	WIPF3	GABRR2	HBQ1	NA	NA	NA	DPY19L2	FAM189A1	SPRY4-AS1
NA	NA	NA	PLIN5	LINC01588	HBQ1	PLA2R1	ADAMTS7P4	LINC01588	ST7-OT4	NA	EPHA6
SYNGAP1-AS1	C1QTNF6	NA	ARSD	C1orf226	NA	NA	CCDC142	ATP6V1G2	NA	ZNF704	NA
ZNF704	NA	NA	NA	NA	NA	ATP6V0D2	NA	ATP6V1G2	ACAP1	HCG15	GABPA
ZFHX2	FAM81A	SYNGAP1-AS1	NA	TRIM61	RNA5SP464	LINC01588	FAM66C	DNAH3	NBPF10	ZFHX2	PAK3
SPRY4-AS1	ATP6V1G2	ZNF704	LINC00907	TTN	ZFY-AS1	ATP6V1G2	ERC2	GRHL2	CLPSL1	SPRY4-AS1	ARSD
NA	NA	ZFHX2	GRHL2	LINC02739	RAP2C-AS1	ATP6V1G2	DAO	PCDHGB5	NA	EPHA6	PLIN5
GABPA	NPSR1-AS1	GABPA	HTR5BP	NSMCE1-DT	SMOC2	DNAH3	NR2F6	PRDM15	FILIP1L	NA	NA
PLIN5	LINC02884	HCG15	EPHA6	CACNA1F	ATOX1-AS1	GRHL2	TWIST1	ZNF280D	CD48	PLIN5	NA
ARSD	HYAL6P	DLL3	ZPBP	MORC4	NA	NA	NA	LINC01641	FXYD2	NA	WIPF3
NA	PGM5P2	MIR5193	MIR1302-10	NA	NA	PCDHGB5	NA	CLDN22	FGGY-DT	NA	NA
NA	C1QTNF6	NA	ZFY-AS1	C1orf226	NA	PRDM15	ZNF135	NA	GPR157	WIPF3	LINC00907
PAK3	C1QTNF6	WIPF3	GABRR2	HLA-V	NA	NA	KANSL1L	NA	ACAP1	PAK3	CCL5
GRHL2	NA	PLIN5	SLIT3	HLA-V	NA	LINC01641	NA	RIPOR3	NA	LINC00907	ERC2
HTR5BP	PLA2R1	ARSD	HERC2P4	ADGRV1	NA	FSD1L	FAM81A	ERC2	FRMD3	CCL5	HTR5BP
EPHA6	NA	NA	NA	D21S2088E	MLYCD	RIPOR3	NA	NA	NA	ERC2	LINC01588
ERC2	NA	NA	AKAP3	D21S2088E	HCRTR1	NA	CAMP	DPYD	DMGDH	ZNF813	TBX18
ZPBP	NA	LINC00907	AKAP3	TCAF2P1	FMO4	NA	ATP6V1G2	MYCL-AS1	NA	HTR5BP	NA
MIR1302-10	ATP6V1G2	HTR5BP	PLIN5	ZFHX2	HCP5	NA	LINC02884	ZFHX2	KIRREL3	SLC12A9-AS1	ZPBP
ZFY-AS1	ATP6V1G2	EPHA6	CSPG4P5	NA	NA	DPYD	MRC2	SANBR	BTLA	TBX18	CRYBG1
SLIT3	PRDM15	ZPBP	ERC2	LINC01108	NA	SANBR	HYAL6P	CCDC142	ICAM5	LINC01588	SLIT3
GABRR2	ZNF280D	MIR1302-10	NSMCE1-DT	NOTCH4	NA	NA	FMO4	NA	NA	NA	MIR1302-10
AKAP3	NA	CRYBG1	NA	NA	HSF2BP	C1QTNF6	LCAT	AGMAT	INMT-MINDY4	ZNF560	ZFY-AS1
AKAP3	SANBR	ZFY-AS1	JAKMIP2	CHI3L2	SYN2	PSG8	FSD1L	PRUNE2	RBM27	ZPBP	GABRR2
PLIN5	LINC01641	SLIT3	FMNL1	NA	NA	TTN	NA	TNRC6B	PITX1-AS1	CRYBG1	PLIN5
NSMCE1-DT	LINC02830	HERC2P4	NA	NA	FDXACB1	NA	NA	C1QTNF6	ZNF222	ZFY-AS1	NSMCE1-DT
EVI5L	SLC30A6-DT	GABRR2	CYCSP6	NLGN1	NA	PRDM15	NA	HSBP1L1	SPOCK1	GABRR2	HERC2P4
HERC2P4	PEBP4	AKAP3	TBX18	NA	H2BC9	UST	NA	HSBP1L1	ALPP	SLIT3	JAKMIP2
JAKMIP2	OSGIN1	AKAP3	GNE	MYCL	MLYCD	LINC02193	ATP6V1G2	NA	NA	HERC2P4	FMNL1
FMNL1	DPYD	PLIN5	GNE	LINC01399	MLYCD	FHAD1	ATP6V1G2	PSG8	KIRREL3	PLIN5	NA
TRIM61	TNRC6B	ERC2	TCAF2P1	DPY19L1P1	NA	C1QTNF6	DNAH3	PRDM15	KIRREL3	NSMCE1-DT	MORC4
NA	NA	MRC2	FMNL1	NA	PDZK1P1	NA	PRDM15	UST	SLC16A6	RPL23AP53	CARD16
CYCSP6	NA	NSMCE1-DT	CARD16	CPB2-AS1	PIEZO1P2	MUCL1	MLLT1	LINC02193	LINC02211	RPL23AP53	GNE
TBX18	OSGIN1	FMNL1	NA	MPPED2	PIEZO1P2	MYOSLID	NA	FHAD1	GYG2P1	JAKMIP2	GNE
ZFTA	NA	TRIM61	NA	DGKB	LAMB2P1	NA	LINC01641	C1QTNF6	MDGA1	NA	LINC02478
CARD16	PSG8	NA	NA	FRS3	FMO4	NA	SANBR	NA	TRDN-AS1	MORC4	TCAF2P1
GNE	NA	CYCSP6	NR5A2	ENDOU	LAMB2P1	RSPH3	ZNF385D-AS1	MUCL1	TRDN-AS1	CARD16	FMNL1
GNE	UST	MORC4	NOXO1	RIMBP2	CMAHP	ZFHX2	RIPOR3	ZNF135	TRDN-AS1	GNE	ZNF560
TCAF2P1	NPIPA7	TBX18	NA	SH3PXD2A	C4B	SYNGAP1-AS1	UST	NA	DIO2	GNE	NA
FMNL1	RIPOR3	GNE	MYCL	NA	CNNM3-DT	ZNF704	NA	COG3	URB2	LINC02478	RIMBP2
NA	LINC02193	GNE	DGKB	TEX35	NA	ANKRD23	NA	SYNGAP1-AS1	NA	TCAF2P1	CHI3L2
NA	NA	TCAF2P1	ACOX2	DGKB	NA	SLC22A20P	TNFRSF10A-DT	JAKMIP2-AS1	SIAE	NA	NA
SMOC2	NA	FMNL1	CHI3L2	GREP1	NA	NA	DPYD	CRYBG1	UFL1-AS1	RIMBP2	NA
SMOC2	COL19A1	CARD16	ECEL1P1	UBA7	NA	NA	ZNF280D	ZNF704	WNT2B	CHI3L2	NA
LINC02700	FHAD1	NA	MPPED2	PTCH2	NA	SPRY4-AS1	ESAM-AS1	MTBP	SKIDA1	NA	C2orf27A
NR5A2	C1orf226	NA	DGKB	NA	TRPC5	EPHA6	GPR78	ANKRD23	NA	LHB	EDNRB
NA	NA	JAKMIP2	CPB2-AS1	ACTL6B	ZNF716	NA	GPR78	SPRY4-AS1	NA	C2orf27A	LINC01399
NOXO1	MUCL1	NR5A2	ENDOU	NA	GS1-24F4.2	NA	C1QTNF6	GABPA	DPY19L2	EDNRB	NA
LINC01399	MYOSLID	NA	NA	PLB1	COL25A1	ARSD	NA	NA	CRYBG3	LINC01399	MYCL
NA	MYCN	NOXO1	RIMBP2	CACNA1F	COL25A1	WIPF3	NA	NA	XCR1	NA	HOXB-AS3
LINC02478	NA	LINC01399	MIR34A	SLIT3	NA	NA	TCP11L1	ARSD	ARNT2	DGKB	DGKB
MYCL	LINC01588	NA	LINC01399	NA	NA	PAK3	NA	FGF13-AS1	CHST12	MPPED2	NA
DGKB	PEBP4	LINC02478	PTCH2	MLKL	NA	NA	PSG8	NA	MAG	MIR5193	MPPED2
CHI3L2	C1orf226	MYCL	EDNRB	POTEI	NA	NA	NA	ZNF208	ZNF280D	DGKB	CPB2-AS1
MPPED2	ZNF704	NA	ACTL6B	BTLA	NA	XAGE2	LINC02193	XCR1	LINC00200	CPB2-AS1	MIR5193
DGKB	PEBP4	DGKB	NA	NA	NA	LINC00907	FHAD1	NA	ZC3H12B	CNPY1	DGKB
ENDOU	ANKRD23	CHI3L2	NA	NA	NA	MKRN2OS	C1QTNF6	GRHL2	SERTAD2	ENDOU	ENDOU
MIR34A	NA	ECEL1P1	NIBAN1	LINC01641	NA	ERC2	NA	HTR5BP	NA	MIR34A	MIR34A
RIMBP2	ARSD	MPPED2	BEST2	HLA-V	RIMS3	XCR1	NA	EPHA6	NA	NA	EMC1-AS1
ZNF483	SPRY4-AS1	DGKB	KREMEN1	PCF11	NA	CRYBG1	MUCL1	OPN3	NA	HOXB-AS3	PTCH2
UBA7	CARD16	CPB2-AS1	SLIT3	SPDYE3	NA	NA	NA	RNU6-395P	PXDNL	KREMEN1	AKAP3
PTCH2	WIPF3	ENDOU	JCAD	PLB1	FAM169B	HTR5BP	MYOSLID	NA	LINC02240	EMC1-AS1	AKAP3
ACTL6B	NA	NA	POTEI	C2orf27A	NA	SLC12A9-AS1	NA	NA	WNT11	AKAP3	NBAT1
NA	PLD5P1	NA	MRC2	ZFTA	NA	OPN3	MYCN	ZPBP	PAQR9-AS1	AKAP3	ACTL6B
NA	LINC00907	MIR34A	NA	BFSP2	NA	ZPBP	NA	SLIT3	CRB2	ACTL6B	NA
EDNRB	ZNF208	RIMBP2	ZNF704	NA	ZNF697	SLIT3	NA	GABRR2	WNT11	NA	NIBAN1
NIBAN1	ERC2	PTCH2	TMEM255B	NA	NBAT1	NA	ZFHX2	HERC2P4	NA	NIBAN1	NA
SLIT3	RPS3AP30	ACTL6B	BTLA	NA	NA	FBXO2	ZNF704	ZFY-AS1	CA3	NA	SLIT3
POTEI	TTN	NA	SSH1	NA	PTPRN2	GABRR2	ANKRD23	NSMCE1-DT	NA	SLIT3	NA
NA	HTR5BP	NA	LINC01641	NA	NA	ASB16	NA	CYP1B1	NA	POTEI	POTEI
TMEM255B	NA	EDNRB	SPDYE3	NA	LINC02802	HERC2P4	SPRY4-AS1	ZRSR2	ACSM1	NA	ZNF704
ZNF704	OPN3	NIBAN1	NA	LENG8-AS1	NA	ZFY-AS1	EPHA6	MKNK1-AS1	UNC5D	ZNF704	TMEM255B
BTLA	TBX18	SLIT3	ZFTA	RIPOR3	NA	LINC01820	NA	MORC4	SOBP	TMEM255B	LINC01641
SPDYE3	RNF139	JCAD	NA	NA	NA	ANO3	NA	FMNL1	PLEKHG1	RNU5E-6P	NA
NA	NA	POTEI	MLKL	C4orf36	NA	NA	ARSD	TRIM61	IL12A-AS1	LINC01641	SPDYE3
C2orf27A	SLIT3	NA	CACNA1F	C4orf36	NA	C1orf226	WIPF3	CYCSP6	DEFB124	NA	NA
NA	ZPBP	COG3	BFSP2	C4orf36	NA	MRC2	NA	TBX18	ENKUR	PCF11	ZFTA
NA	HERC2P4	ZNF704	RIPOR3	RBM20	RNF215	NSMCE1-DT	NA	ZFTA	SLC25A53	ZFTA	NA
CACNA1F	GABRR2	TMEM255B	LENG8-AS1	AK5	NA	CYP1B1	LINC00907	NA	NDST3	BFSP2	NA
NA	NA	BTLA	OPLAH	SGMS1-AS1	NA	FMNL1	ZNF208	NA	CPNE5	SH3PXD2A	BFSP2
NA	CNTNAP3P2	SPDYE3	NA	AMDHD1	IFIT2	NA	PAK3	GNE	DBR1	RIPOR3	SH3PXD2A
BFSP2	CYP1B1	NA	AK5	NA	RBM15B	TRIM61	RPS3AP30	GNE	PDE4DIPP7	LENG8-AS1	RIPOR3
RIPOR3	NUDT18	ZFTA	PLB1	NA	RPS3AP54	TBX18	NA	CCDC13	NA	OPLAH	LENG8-AS1
LENG8-AS1	NUDT18	NA	NA	MRC2	CAMSAP3	ZFTA	HTR5BP	LINC02700	PPIAP46	NA	OPLAH
OPLAH	RPL23AP53	MLKL	NA	TREM1	GRAMD1B	MORC4	CFAP251	FMNL1	EPHA6	AK5	NA
NA	RPL23AP53	CACNA1F	SLC9A9	UNC5D	NA	C1orf226	OPN3	TCAF2P1	RAB36	PLB1	ANKRD29
ANKRD29	NSMCE1-DT	BFSP2	SH3PXD2A	SLC9A9	NA	GNE	TBX18	CARD16	GRIN3B	MLKL	NA
NA	JAKMIP2	RIPOR3	NA	CFAP74	NA	GNE	ARHGEF38	ERC2	NA	NA	AK5
AK5	TRIM61	LENG8-AS1	AMDHD1	NA	ZNF717	GPR78	ZPBP	SMOC2	C2orf49	NA	PLB1
PLB1	NA	OPLAH	RSPH3	DEUP1	NA	GPR78	NA	SMOC2	LRRC43	AMDHD1	RBM20
MLKL	ZFTA	NA	TENM4	ANKRD29	NA	GPR78	SLIT3	NOTCH4	PXDNL	TENM4	MLKL
SH3PXD2A	GNE	ANKRD29	NA	PRR7-AS1	PSPC1-AS2	NA	GRPR	NR5A2	MCM3AP	NA	AMDHD1
NA	GNE	NA	EGFLAM	CDNF	ARL4AP5	CBX2	UPK3B	NOXO1	VIL1	EGFLAM	NLGN1
NLGN1	NA	AK5	SLC9A9	KIAA2026	RPS19P3	KREMEN1	GABRR2	NA	NA	SLC9A9	TENM4
AMDHD1	CCDC13	PLB1	VAT1L	ABCA3	RLIMP2	FMNL1	ZFY-AS1	HEATR5A-DT	ASIC2	CFAP74	NA
RSPH3	GRPR	NA	CFAP74	NA	ZNF540	TCAF2P1	NA	MYCL	MTUS2	NA	SLC9A9
TENM4	MORC4	NA	ANKRD29	CACNA1D	IFIT2	CARD16	AKAP3	NA	DNMT3L	ANKRD29	CFAP74
NA	CEP295	SLC9A9	KIAA2026	SLC12A9-AS1	IFIT2	ZNF560	AKAP3	RAVER2	GRIN2C	KIAA2026	KIAA2026
SLC9A9	PSMB9	SH3PXD2A	DEUP1	CLEC12A	NA	UNC93A	NSMCE1-DT	DGKB	PDZD11	DEUP1	DEUP1
C4orf51	TCAF2P1	NA	AKAP7	CCL26	MALT1	CFAP251	RSPH3	NA	UBQLN4	PLB1	PLB1
VAT1L	NA	AMDHD1	CXCL3	TULP1	SPDYE3	KIF4A	RPL23AP53	CHI3L2	PDAP1	CACNA1F	CACNA1F
CFAP74	EPHA6	RSPH3	PLB1	NA	NA	NKILA	RPL23AP53	MPPED2	THEM4	PRR7-AS1	PRR7-AS1
DEUP1	NA	TENM4	CFAP46	FOXO3B	NA	NOTCH4	NA	DGKB	NA	ABCA3	FAM71F2
PLB1	NA	EGFLAM	PCF11	CREG2	NA	NA	NA	ENDOU	GID8	FAM71F2	ABCA3
CFAP46	RIMBP2	SLC9A9	PRR7-AS1	PURA	NA	NA	CYP1B1	RIMBP2	CNTN5	PTCH2	NA
PCF11	NOTCH4	HOXB-AS3	ABCA3	FAM20C	NA	NA	ANO3	LINC01399	NECAB1	NA	AP4B1-AS1
PRR7-AS1	CHI3L2	VAT1L	FAM71F2	GPR87	NA	NOXO1	HERC2P4	NA	PLXNB3	AP4B1-AS1	PCF11
KIAA2026	NA	CFAP74	NA	NA	TM6SF1	NA	JAKMIP2	NA	FXYD2	PSD	PSD
ABCA3	SH3PXD2A	DEUP1	HOXB-AS3	NA	OR7E156P	NA	LINC02739	ZNF483	CCDC170	CLEC12A	CLEC12A
FAM71F2	AKAP3	PLB1	AP4B1-AS1	NBEAP2	PGM5P2	RAVER2	NA	PTCH2	SLC16A6	TULP1	TULP1
NA	AKAP3	CFAP46	PSD	NA	NA	PCF11	MORC4	UBA7	PTH2R	HGSNAT	NCOA3
AP4B1-AS1	NA	PCF11	CXCL3	NA	NA	DGKB	NKILA	NA	MGAM	CREG2	CREG2
PSD	HEATR5A-DT	PRR7-AS1	C2orf27A	TMEM201	NA	CHI3L2	LINC02797	ACTL6B	CPNE5	NA	NA
CLEC12A	PCF11	KIAA2026	CLEC12A	LIME1	LRRC69	MPPED2	POU6F2-AS2	NA	CBLN3	PURA	PURA
SLC12A9-AS1	NA	ABCA3	SLC12A9-AS1	GRIA4	NA	DGKB	TCAF2P1	NIBAN1	CASKIN1	GPR87	GPR87
TULP1	NA	FAM71F2	HGSNAT	GALNT8	NA	HEATR5A-DT	NA	SLIT3	NA	NA	NA
CREG2	NA	NA	SH3D21	NA	CRYBG1	ENDOU	CARD16	NA	PAX9	GRIA4	GRIA4
GABRA3	MPPED2	AP4B1-AS1	CREG2	NA	NA	RIMBP2	UPK3B	LINC01119	BTAF1	NA	NA
PURA	CPB2-AS1	PSD	GABRA3	IL1RAPL2	NA	LINC01399	PURA	POTEI	AK4P3	NA	NA
GPR87	DGKB	C2orf27A	PURA	COL19A1	NA	NA	NOTCH4	BTLA	SYT15	ABL1	HGSNAT
NA	ENDOU	CLEC12A	GPR87	SPRY4-AS1	OMG	NA	NA	ZNF704	DIO2	NA	ABL1
CACNA1F	PPM1F-AS1	SLC12A9-AS1	NA	PURA	ARHGEF38	PTCH2	CHI3L2	NA	SMARCA5	IL1RAPL2	NA
GRIA4	NA	HGSNAT	CACNA1F	ITGB7	NA	AKAP3	NOXO1	LINC01641	NA	NA	IL1RAPL2
NA	DGKB	SH3D21	NBEAP2	VWA2	H4C9	AKAP3	CEACAMP10	SPDYE3	NA	PURA	NA
HOXB-AS3	NLGN1	CREG2	GRIA4	VWA2	NA	DLEC1	LINC01588	NA	CYP3A7	NA	PURA
EMC1-AS1	PTCH2	GABRA3	NA	LINC02267	ARID5B	KCNK12	LINC01399	CACNA1F	WASHC1	CHST2	CHST2
NA	Y_RNA	PURA	CXCL3	TBX3-AS1	SPDYE9	NA	NA	ZCWPW2	NA	DELEC1	DELEC1
ABL1	PLB1	GPR87	EMC1-AS1	NA	NA	ACTL6B	DGKB	RIPOR3	SPATA9	ITGB7	ITGB7
IL1RAPL2	EMC1-AS1	NA	NA	CASC16	NA	CD68	MEF2C-AS2	NA	ZNF280D	LINC02267	LINC02267
PURA	NA	CACNA1F	NA	NA	UST-AS2	NA	KREMEN1	NA	GALNT16	NA	NA
CHST2	NA	NBEAP2	CXCL3	DELEC1	NA	NIBAN1	ENDOU	LENG8-AS1	GABPB2	DGKB	DGKB
DELEC1	NA	GRIA4	ABL1	HSPB2-C11orf52	NA	CEP164P1	MPPED2	BFSP2	NA	TPRG1	TPRG1
ITGB7	NIBAN1	NA	IL1RAPL2	DGKB	SLC35F3	SLIT3	DGKB	OPLAH	ERN2	NA	NA
LINC02267	CEP164P1	NA	GREP1	FAM71F2	NA	NA	C1orf226	C4orf36	ZNF579	CASC16	CASC16
NA	NA	ABL1	PURA	SDR42E2	WASL-DT	LINC01119	NA	C4orf36	ARID3A	CEP72	CEP72
DGKB	SLIT3	IL1RAPL2	CHST2	SDR42E2	TCFL5	POTEI	RIMBP2	C4orf36	IL17D	TMEM201	TMEM201
TPRG1	NA	LINC02700	DELEC1	ELF3-AS1	NA	ZNF704	NA	NA	SPOCK1	SDR42E2	SDR42E2
HGSNAT	LINC01119	PURA	ITGB7	C17orf67	NA	NA	NA	NA	HOXB7	SDR42E2	SDR42E2
NA	ZNF704	GREP1	LINC02267	PGAM2	LINC02739	LINC01641	NA	ANKRD29	PLCL1	ELF3-AS1	ELF3-AS1
CASC16	NA	DELEC1	NA	FOXO3B	NA	CD68	NA	PLB1	BCL7A	FAM247A	FAM247A
TMEM201	LINC01641	ITGB7	DGKB	NA	FMO4	NA	NA	NA	HMGN2P46	CACNA1D	CACNA1D
SDR42E2	C12orf60	LINC02267	TPRG1	EFCAB6	ANKRD23	MLKL	NA	ZMYM4-AS1	NA	EFCAB6	FAM20C
SDR42E2	C12orf60	NA	NA	EVPL	NA	NA	PLB1	MLKL	TMEM132D	FAM20C	EFCAB6
ELF3-AS1	SPDYE3	DGKB	CASC16	HGSNAT	TEX35	NA	PTCH2	AK5	GET4	Y_RNA	Y_RNA
CACNA1D	NA	NA	VN1R108P	CHML	LINC02899	NA	CASK-AS1	SLC9A9	MAILR	EMILIN2	DCDC2C
EFCAB6	NA	CASC16	SDR42E2	GABRA3	ALG1L12P	BFSP2	C1orf226	SH3PXD2A	FAM153A	DCDC2C	CACNG6
FAM20C	NA	TMEM201	SDR42E2	NA	LINC01389	RIPOR3	NA	NA	NA	CACNG6	EVPL
TUT7	NA	SIK2	ELF3-AS1	CREG2	KRT8P39	OPLAH	ACTL6B	NA	SLCO3A1	EVPL	CREG2
Y_RNA	BOK	SDR42E2	FAM247A	TLE6	PIWIL2-DT	MIR4279	C2orf27A	NA	NA	CREG2	TRDN-AS1
EMILIN2	MMP28	SDR42E2	TMEM201	NA	NA	NA	SLIT3	NA	FDXACB1	TRDN-AS1	TRDN-AS1
TLE6	MMP28	ELF3-AS1	SLCO3A1	NA	NA	C4orf36	NA	NLGN1	PKLR	TRDN-AS1	TRDN-AS1
DCDC2C	NA	FAM247A	CACNA1D	STAMBPL1	NA	C4orf36	HSPB2-C11orf52	NA	RPL3L	TRDN-AS1	TRDN-AS1
EVPL	NA	SLCO3A1	EFCAB6	PTGIS	LINC02797	C4orf36	D21S2088E	RSPH3	LRP1B	TRDN-AS1	GABRA3
ZNF208	PPP3CC	CACNA1D	FAM20C	LBX1-AS1	NA	UPK3B	LINC01119	NA	LIPA	GABRA3	NA
CREG2	C4orf36	FAM20C	TUT7	DAO	SH3TC2	NA	NA	AMDHD1	NA	NA	NA
NA	C4orf36	EFCAB6	Y_RNA	DEUP1	PEBP4	PLB1	DLEC1	PCF11	ZNF717	NA	LBX1-AS1
NA	C4orf36	TUT7	TLE6	TENM4	DAO	AK5	ZNF704	NA	NHLRC2	LBX1-AS1	LINC02700
TRDN-AS1	NA	LHX5	DCDC2C	PENK	NA	NA	NA	AATK	VAMP5	HRG	HRG
TRDN-AS1	PLB1	TLE6	CACNG6	CASC16	NA	NA	LINC01641	NA	UNC80	CACNA1F	CACNA1F
TRDN-AS1	AK5	DCDC2C	EVPL	CDKL2	MMP25	NA	NA	NA	EPS15	DEUP1	DEUP1
SH3D21	STX17-DT	CACNG6	CREG2	GABRA3	FOLR3	SH3PXD2A	NA	EGFLAM	NA	CASC16	CASC16
LBX1-AS1	PLPP7	EVPL	TRDN-AS1	FYCO1	NUDT18	AMDHD1	NA	SLC9A9	CNGB1	SIK2	PENK
SDK2	BEST2	CREG2	TRDN-AS1	MMP28	TECTA	NLGN1	MLKL	C4orf51	NA	PENK	CDKL2
HRG	AMDHD1	TRDN-AS1	TRDN-AS1	NA	TECTA	NA	NA	VAT1L	NA	CDKL2	GREP1
DEUP1	GUSBP5	TRDN-AS1	TRDN-AS1	EEPD1	NA	NA	NA	TUT7	LINC00378	SETD7	HOXB-AS3
ARMH3	NA	TRDN-AS1	NA	ZMYND15	NA	EGFLAM	BFSP2	CFAP74	PTPRQ	GREP1	FYCO1
CASC16	DEUP1	TRDN-AS1	PTGIS	ZMYND15	NA	NA	NA	NA	CFAP74	FYCO1	MMP28
SIK2	SLC9A9	NA	LBX1-AS1	ZMYND15	PLA2R1	HOXB3	ZFTA	KIAA2026	CFAP74	MMP28	GABRA3
PENK	NA	LBX1-AS1	HRG	RNF17	NA	SLC9A9	NA	NA	ENKUR	GABRA3	NA
CDKL2	NA	HRG	LINC02700	NA	NA	NA	CACNA1F	DEUP1	PCDH12	NA	EEPD1
GREP1	C4orf51	DEUP1	DEUP1	EFCAB6	NA	C4orf51	NA	OTUB2	FAM20C	EEPD1	ZMYND15
FYCO1	VAT1L	CASC16	CASC16	FSIP2-AS2	DPYD	ST6GALNAC2	RIPOR3	PLB1	DPY19L2P3	ZMYND15	ZMYND15
MMP28	CFAP74	PENK	SIK2	ZFPM2	NA	VAT1L	VAT1L	PRR7-AS1	JAKMIP2	ZMYND15	ZMYND15
EEPD1	MAFA	H2BC12	PENK	NA	WFIKKN1	ST6GALNAC2	LENG8-AS1	NA	HOMEZ	ZMYND15	NA
PTGIS	NA	NUP210	SETD7	NA	NA	NA	NA	ABCA3	CCDC13	NA	RNF17
ZMYND15	RIPOR3	FYCO1	NUP210	NA	NA	CFAP74	OPLAH	NA	CYP4V2	RNF17	IQANK1
ZMYND15	NA	MMP28	FYCO1	TRDN-AS1	NA	UNC93A	C4orf36	FAM71F2	NA	IQANK1	EFCAB6
ZMYND15	NA	EEPD1	MMP28	TRDN-AS1	NA	DEUP1	C4orf36	NA	SPECC1P1	EFCAB6	ZFPM2
RNF17	NA	ZMYND15	EEPD1	TRDN-AS1	NA	ANKRD29	C4orf36	PSD	NA	ZFPM2	CROT
NA	ANKRD29	ZMYND15	ZMYND15	PKIA-AS1	NA	CACNA1F	NA	SLC12A9-AS1	SPATA9	CROT	NA
SLC5A5	KIAA2026	ZMYND15	ZMYND15	RNF169	STX1B	PLB1	NA	TULP1	DEPTOR	NA	NA
IQANK1	CACNA1F	NA	ZMYND15	NA	NA	PRR7-AS1	AK5	CLEC12A	PDE6B	TMC8	NA
EFCAB6	PRR7-AS1	RNF17	NA	VAT1L	MMP25	KIAA2026	PLB1	NA	ADGRG3	TMC8	PKIA-AS1
ZFPM2	NA	IQANK1	RNF17	COL10A1	NA	NA	SH3PXD2A	GALNT8	PSKH1	NA	VAT1L
CROT	MLKL	EFCAB6	IQANK1	NA	KIF5C-AS1	ABCA3	GRPR	C2orf27A	LINC01186	NLGN1	NA
NA	ABCA3	ZFPM2	EFCAB6	MEIKIN	NA	NA	AMDHD1	TENM4	NA	NA	HOXC4
NEURL1	NA	SPTB	ZFPM2	NA	ST8SIA5-DT	NA	NLGN1	NA	PAQR9-AS1	PKIA-AS1	ATP8A1
NA	NA	CROT	SPTB	SLC7A14	INSL4	CDH8-AS1	D21S2088E	CREG2	CD96	VAT1L	SLC7A14
NA	PSD	NA	NA	TMC8	BMERB1	TULP1	GUSBP5	GABRA3	RTF1	NA	NUP210
PKIA-AS1	CLEC12A	CACNA1C-AS2	CROT	TMC8	WASL-DT	GALNT8	NA	PURA	TCAF2P1	HOXC4	TMC8
CCDC178	MIR181A2HG	NA	CACNA1C-AS2	GLRA4	DPYD	AATK	NA	GPR87	TGM2	ATP8A1	TMC8
NA	MIR181A2HG	PKIA-AS1	NA	NIBAN1	NA	TENM4	NA	CACNA1F	LINC00871	LINC02700	DAO
HOXC4	TPRG1	CCDC178	NA	CEACAMP10	TBX3-AS1	C2orf27A	NA	NA	NA	SLC7A14	GTF2IP5
ATP8A1	NA	NA	PKIA-AS1	HOXB3	TBX3-AS1	CREG2	NLRP3P1	NBEAP2	C14orf39	NUP210	NA
TMEM198	GALNT8	NLGN1	CCDC178	CEP164P1	NA	GABRA3	CACNA1D	GRIA4	ANKFN1	DAO	NPW
TMEM198	TULP1	ATP8A1	NA	DCDC2C	CSNK1A1P1	GPR87	SLC7A14	NA	TNFRSF1B	GTF2IP5	NA
MEIKIN	TENM4	TMEM198	NLGN1	NA	NA	UPK3B	CFAP74	NAIF1	GNG7	MEGF10	AIM2
SLC7A14	NA	TMEM198	ATP8A1	DGKG	PEBP4	ZMYM4-AS1	NA	NA	LINC01186	NA	SFTPD
TMC8	CACNA1B	MEIKIN	TMEM198	EML6	RBMS3-AS3	GRIA4	NA	IL1RAPL2	ATOH8	NPW	AMMECR1
TMC8	CREG2	SLC7A14	TMEM198	NPW	HIPK2	FAM71F2	NA	NA	C14orf39	HOXB-AS3	SH3BP5L
DAO	TEX35	TMC8	MEIKIN	NCMAP	VGLL3	NA	KIAA2026	PURA	PCAT7	NA	SHISA9
WDR49	SLC5A5	TMC8	SLC7A14	NA	NA	STIM2	ANKRD29	DELEC1	NA	AIM2	DNM1P51
STIM2	GRIA4	CDKL2	TMC8	SFTPD	NA	NA	NA	LINC02267	PPM1F-AS1	SFTPD	NA
NA	NA	DAO	TMC8	PIWIL1	NA	IL1RAPL2	DEUP1	ITGB7	PCLO	AMMECR1	SCGB2B2
NPW	NA	WDR49	CDKL2	SH3BP5L	BMERB1	NA	NA	DGKB	NA	SH3BP5L	IL1RAPL2
NA	U1	STIM2	DAO	SHISA9	SYNPO2	MPIG6B	ADAM11	ANO3	WFIKKN1	DNM1P51	NA
NCMAP	NA	NA	WDR49	DNM1P51	GPAT2P2	NA	PRR7-AS1	HGSNAT	NA	SCGB2B2	MUC12
AIM2	ADAMTS20	NPW	NA	IL1RAPL2	SLC30A6-DT	DELEC1	ABCA3	NA	NA	IL1RAPL2	MUC12
SFTPD	GRIA4	NA	NPW	NA	DPYD	ITGB7	NA	CASC16	WWC3	NA	MUC12
PIWIL1	NA	NCMAP	NA	NA	NA	NA	RNF139	TMEM201	LMCD1-AS1	NA	MEGF10
AMMECR1	NA	AIM2	NCMAP	BEST2	NA	LINC02267	NA	SDR42E2	CCDC38	MUC12	ZNF316
SH3BP5L	NA	SFTPD	RPL23AP53	MUC12	NA	DGKB	NA	SDR42E2	CCDC38	MUC12	SEMA6B
SHISA9	NA	PIWIL1	RPL23AP53	MUC12	NA	NA	PSD	C17orf67	SRRD	MUC12	NA
DNM1P51	IL1RAPL2	AMMECR1	AIM2	MUC12	NA	HGSNAT	CLEC12A	FAM247A	SHISA8	ZNF316	NA
IL1RAPL2	NA	UBA7	SFTPD	ZNF316	NA	CASC16	NA	NA	MSN	SEMA6B	ANKRD29
NA	NA	SH3BP5L	PIWIL1		NA	TMEM201	TULP1	CACNA1D	TTC22	NA	NA
NA	NA	ZNF483	UBA7		NXF3	NA	TENM4	FAM20C	FOXN2	NA	BEST2
MUC12	PLXNA4	DNM1P51	AMMECR1		HCG4	SDR42E2	RAB39A	EFCAB6	TMEM131	BEST2	ADAMTS10
MUC12	DELEC1	NA	SH3BP5L		GPR37L1	SDR42E2	NA	NA	SPATA9	NA	ADAMTS10
MUC12	ITGB7	IL1RAPL2	IL1RAPL2		ZNF439	C17orf67	CREG2	FOXO3B	NA	ADAMTS10	DENND2D
MEGF10	AOX1	NA	NA		NPY1R	FAM247A	GABRA3	LHX5	NA	ADAMTS10	TSKS
ZNF316	ALG1L9P	MUC12	NA		NPY1R	CACNA1D	GPR87	EMILIN2	ZNF486	DENND2D	TMEM198
SEMA6B	NA	MUC12	MUC12		NPY1R	FAM20C	CACNA1F	CHML	CADM2	TSKS	TMEM198
NA	HGSNAT	MUC12	MUC12		CCDC172	EFCAB6	GRIA4	DCDC2C	GNG12	TMEM198	MPIG6B
ANKRD29	CASC16	MEGF10	MUC12		CCDC172	NA	NA	EVPL	FFAR4	TMEM198	NA
BEST2	EXD1	ZNF316	NA		NA	NA	FAM71F2	TLE6	PTPRQ	MPIG6B	LPO
ADAMTS10	EXD1	SEMA6B	MEGF10		ZNF137P	LHX5	NA	CREG2	XKR4	NA	UBE2D3-AS1
ADAMTS10	SDR42E2	NA	ZNF316		MBD3L3	EVPL	HGSNAT	NA	MEG9	LPO	AFAP1L2
DENND2D	SDR42E2	ANKRD29	SEMA6B		NA	NA	IL1RAPL2	NA	RAB3A	UBE2D3-AS1	CADM2
TSKS	TMEM198	BEST2	NA		ADAMTS7P4	EMILIN2	NA	TRDN-AS1	TBX3-AS1	AFAP1L2	NA
EFHC2	DGKB	ADAMTS10	ADAMTS10		NA	CHML	NA	TRDN-AS1	TBX3-AS1	ADGRF2	H2BC18
MPIG6B	CACNA1D	ADAMTS10	ADAMTS10		NA	DCDC2C	NA	TRDN-AS1	FOXP4-AS1	CADM2	CNGA4
LPO	DENND2D	DENND2D	DENND2D		NA	CACNG6	ITGB7	TRDN-AS1	FRY	NA	HOXB3
UBE2D3-AS1	FAM20C	TSKS	TSKS		NA	NBEAP2	DELEC1	NA	PDCD6IPP2	H2BC18	NA
AFAP1L2	FOXO3B	EFHC2	MPIG6B		NA	CREG2	NA	STAMBPL1	LINC01492	CNGA4	NA
H2BC18	TUT7	MPIG6B	EFHC2		NA	NA	TPRG1	NA	NA	HOXB3	YWHAEP7
CNGA4	DEUP1	LPO	LPO		NA	TRDN-AS1	DGKB	LBX1-AS1	NT5E	NA	NA
	EFCAB6	UBE2D3-AS1	UBE2D3-AS1		NA	TRDN-AS1	CASC16	HRG	ETFBKMT	NA
	LIME1	AFAP1L2	AFAP1L2		FAM66C	TRDN-AS1	NA	DEUP1	EFL1P1	YWHAEP7
	EVPL	CNGA4	H2BC18		DLGAP1-AS1	TRDN-AS1	NA	ARMH3	PPP2R1A	NA
	CSMD2		CNGA4		NA	NA	NIBAN1	CASC16	H2BC20P	HS3ST3A1
	NBEAP2		HOXB3		NA	NA	SDR42E2	SIK2	SEPTIN14	NA
	GABRA3		YWHAEP7		NA	STAMBPL1	SDR42E2	NA	F11-AS1
	CREG2		NA		NA	NA	C17orf67	PENK	GPR87
	SHISA9		KLK15		FAM81A	NA	ELF3-AS1	CDKL2	FAM20B
	NA		NA		NA	NA	EFCAB6	GREP1	RPAP2
	TRDN-AS1				NA	LBX1-AS1	FAM20C	H2BC18	CRTAC1
	TRDN-AS1				NA	TUT7	FOXO3B	FYCO1	DGKB
	TRDN-AS1				THY1-AS1	SDK2	EVPL	MMP28	MPHOSPH10
	TRDN-AS1				THY1-AS1	HRG	DCDC2C	NA	NA
	NA				NA	CACNA1F	CHML	EEPD1	TBX3-AS1
	STAMBPL1				LINC02884	DEUP1	CACNG6	PTGIS	ACVRL1
	NA				NA	EPDR1	NBEAP2	ZMYND15	CA3
	CHRNG				NA	CASC16	LINC01456	ZMYND15	COL11A2
	PTGIS				TSLP	SIK2	CREG2	ZMYND15	CCDC141
	NA				NA	PENK	NA	RNF17	HECW1
	LBX1-AS1				NA	CDKL2	CYCSP6	NA	NA
	HOXB3				CER1	GREP1	TRDN-AS1	IQANK1	CORIN
	HRG				CER1	H2BC18	TRDN-AS1	EFCAB6	KCNE4
	CACNA1F				CER1	FYCO1	TRDN-AS1	ZFPM2	NA
	CASC16				NA	MMP28	TRDN-AS1	CROT	ATP6V1B1
	DAO				PGM5P2	NA	NA	NA	COL14A1
	NA				NA	EEPD1	STAMBPL1	NA	CCDC38
	PENK				NA	TMC8	LIME1	NA	NA
	GREP1				NA	TMC8	LBX1-AS1	LINC01829	ACR
	TTN				NA	ZMYND15	NA	PKIA-AS1	GSTO2
	GABRA3				TSLP	ZMYND15	HRG	NA	LINC01099
	H2BC18				TSLP	ZMYND15	CDKL2	CCDC178	ADAMTSL3
	FYCO1				CER1	NA	PCF11	NA	OTUD3
	EEPD1				NA	RNF17	DEUP1	JPH4	USP12
	MYH16				LINC01545	NA	PENK	ATP8A1	RBMS3-AS3
	ZMYND15				CEBPB-AS1	IQANK1	CASC16	NA	USP6
	ZMYND15				NA	EFCAB6	HMCN1	NA	NA
	ZMYND15				NA	ZFPM2	GPC6	MEIKIN	NA
	NA				LTBP2	CROT	FYCO1	LGI4	SYT15
	TMC8				CER1	NA	MMP28	SLC7A14	NA
	TMC8				CCDC172	UBA7	NA	Y_RNA	C17orf100
	FAM71F2				NA	UBA7	EEPD1	TMC8	C2orf27A
	ZFPM2				FAM210B	NA	DNM1	TMC8	HMGN4
	ITPRIP-AS1				LINC01641	PKIA-AS1	ZMYND15	HOXB3	OTUB2
	LINC02484				NPY1R	CCDC178	ZMYND15	CEP164P1	KCNJ11
	NA				NA	NA	ZMYND15	WDR49	KLKB1
	UBA7				NA	NA	NA	DAO	KLKB1
	UBA7				RXRA	TMEM184A	RNF17	GLRA4	KLKB1
	NA				IGSF6	TMEM184A	IQANK1	NA	NA
	CROT				LINC01355	JPH4	EFCAB6	DGKG	H3C12
	NA				NA	ATP8A1	TMC8	NPW	NA
	EFCAB6				IL1RAPL2	TMEM198	TMC8	NA	NA
	NA				SYNPO2	TMEM198	ZFPM2	NCMAP	FABP5P3
	ANKRD20A5P				SYNPO2	MEIKIN	CROT	NA	FABP5P3
	NA				NA	SLC7A14	NA	AIM2	ADAMTSL3
	RPL7AP7				NA	CEACAMP10	UBA7	SFTPD	NA
	JPH4				NA	DAO	UBA7	PIWIL1	NA
	NA				DPYD	GTF2IP5	NA	SH3BP5L	DEGS2
	ATP8A1				NA	GLRA4	NA	SHISA9	RAB3A
	FSIP2-AS1				NA	WDR49	HTATSF1P2	DNM1P51	NA
	NA				NA	NA	PKIA-AS1	NA	NA
	MEIKIN				NA	DGKG	JPH4	IL1RAPL2	LTF
	NUP210				NA	NPW	ATP8A1	NA	HRG
	CEACAMP10				TMEM9B-AS1	NA	NA	NA	ANKFN1
	NA				OSGIN1	CASK-AS1	MEIKIN	MUC12	TTC41P
	GTF2IP5				NA	AIM2	GLRA4	MUC12	NA
	NA				ESAM	SFTPD	DAO	MUC12	KRT8P12
	DCDC2C				SYNPO2	CADM2	HOXB3	NA	LURAP1L-AS1
	WDR49				NA	SH3BP5L	CEP164P1	NA	LURAP1L-AS1
	TPRX1				ZNF782	DNM1P51	WDR49	MEGF10	NA
	NA				ZNF782	IL1RAPL2	DAP-DT	ZNF316	MUCL1
	GLRA4				JPH4	NA	TPRX1	CEACAMP10	ATRNL1
	DGKG				NA	NA	NA	SEMA6B	JAZF1-AS1
	NPW				NA	NA	NA	NA	KCNK2
	CDKL2				OSGIN1	MUC12	DGKG	ANKRD29	ANKRD45
	RNF17				EXTL3-AS1	MUC12	NPW		MYCBPAP
	NA				PSG8	MUC12	NA		INSL6
	LINC02739				WNT8B	MEGF10	NA		SCARA5
	NA				NA	ZNF316	SHISA9		TDRD6
	SH3BP5L				LINC02739	NA	AIM2		CASTOR2
	DNM1P51				NA	SEMA6B	SFTPD		FAM47E
	NA				NA	NA	PIWIL1		FAM169B
	NA				NA	LINC02163	FILIP1		ERAP2
	MEGF10				LINC02193	NA	SH3BP5L		GPCPD1
	NA				NA	DENND2D	NA		COL11A2
	IL1RAPL2				FHAD1	BEST2	DNM1P51		FGL1
	NA				NA	ADAMTS10	SLC22A20P		JCAD
	ZNF316				NA	ADAMTS10	MEGF10		SCARA5
	SEMA6B				MYH15		IL1RAPL2		LINC00926
					MUCL1		NA		CRTAC1
					MYCNOS		NA		RSPH14
					NA		NA		COL24A1
					MYOSLID		ALG1L13P		SPTLC3
					NA		ZNF316		PCDH17
					LRRC17		SEMA6B		GCNA
					NA		NA		NA
					NA		NA		GSTO2
					FBXL18		CYCSP6		NPIPA8
					AKAP3		NA		SLIT2
					AKAP3				ENPP7P8
					NA				RBMS3-AS3
					C1QTNF6				THSD7A
					NA				COL11A1
					NA				TPTEP1
					RPL5P30				XG
					NA				SYN1
					EPHA6				MID2
					NA				CPA2
					NA				PATL1
					NA				NA
					NA				APCDD1L
					NA				ZRANB1
					C1QTNF6				LINC01186
					C1QTNF6				NA
					NA				STX17-DT
					RPSAP55				THSD7B
					NA				COL11A1
					LINC00907				NA
					NA				VAT1L
					NA				OLFML1
					EEF1B2P7				FAM153A
					HERC2P4				ADAM22
					NA				MYRF-AS1
					TBX18				NA
					NA				LINP1
					LINC01545				GPATCH1
					NA				NA
					CYP1B1				JAKMIP2
					NA				GMPR
					ZPBP				HERC2P3
					TTN				RBM20
					LYVE1				NA
					NA				KCNG2
					NA				GLUD1P2
					GABRR2				PPP1R16B
					NA				NA
					NA				ITPKA
					C1orf226				SPOCK1
					NA				RRP15
					NA				OLR1
					NA				RIMBP2
					NA				HMX1
					SLIT3				NA
					WAKMAR2				SLC6A17
					NSMCE1-DT				OLFML1
					NA				PREX2
					NA				NA
					CNTNAP3P2				RBMS3-AS3
					ITGAX				SLC12A9-AS1
					NA				NA
					RIMBP2				KIF5B
					NLRP3P1				MAP1LC3B2
					STX1B				PKD1P3
					NA				PECAM1
					NA				L3MBTL4
					NA				LRTM1
					HOMER2				SGTB
					NA				GLYATL2
					NA				MAMDC2-AS1
					NA				MAMDC2-AS1
					ATP6V0D2				EFCAB6
					RNU6-789P				LINC01117
					CHI3L2				GPR1-AS
					TCAF2P1				ITGB1-DT
					CARD16				LINC01934
					PURA				LINC01551
					NA				LINC01551
					NA				LINC01551
					NA				ITGB1-DT
					NA				TPRG1
					MLLT1				LINC01249
					MLLT1				PLPPR1
					NOTCH4				ANO4
					PRRG4				ALK
					NA				PKLR
					NA				LPA
					NA				HBZ
					NA				SLA
					ZFTA				CHRM1
					NA				RLBP1
					WNT4				LINC00987
					NA				NA
					NA				TXLNB
					CEACAMP10				PKIA-AS1
					NA				PPP1R16B
					PURA				TTLL10
					NA				NA
					NA				NDUFA4L2
					NA				KIF6
					NA				CLRN1-AS1
					MPPED2				NA
					NA				ZMIZ1
					RPS13P3				NA
					NA				TPTE2P2
					NA				IL12A-AS1
					NA				IGSF22
					NA				LRRC37A6P
					NA				ZPBP
					NA				PCSK1N
					SNAPC4				NA
					PTCH2				SSTR5-AS1
					ENTPD4-DT				LBX1-AS1
					AOX1				GCKR
					NA				LINC02763
					NA				GABRB1
					NA				NKAIN2
					SUMO2P14				GALNT16-AS1
					NA				SLC22A15
					NA				DAO
					BNIP3P17				RPL37A-DT
					CREG2				IL12RB1
					NA				PELATON
					SLIT3				CATSPERD
					PARP9				SLC5A5
					LINC01119				FRA10AC1
					BFSP2				TMSB15B
					EEPD1				PDCL3
					ZNF385D-AS1				CRYM-AS1
					NA				ZFPM2
					NA				TDO2
					FLJ16779				SERPINB10
					NA				GLCE
					NA				ALDH1A1
					LINC01641				PKD1P5
					ARSD				PKD1P5
					C2orf27A				MUC19
					NA				SPNS3
					C12orf60				LINC00870
					C12orf60				PDE4DIPP7
					NA				ATP1B2
					NA				CDH15
					C1QL3				ESR1
					NA				NA
					NA				TLCD4
					TTC39C				CCDC102A
					DNAAF3-AS1				NA
					NA				ZFPM2
					NA				DKK2
					NA				MAP1LC3B2
					NA				ABCB11
					PLB1				LINC02885
					RBM20				NA
					NA				ARAP2
					AMDHD1				CHRNB4
					NA				CDH15
					NA				CNTNAP5
					NA				NA
					NA				GSG1L
					TENM1				ENTPD7
					NA				LINC01752
					NA				STAMBPL1
					NA				NA
					CREG2				NA
					NA				NA
					NA				PKD1P5
					SLC9A9				TPTE2P2
					SNORD3B-1				SLCO5A1-AS1
					KIAA0825				NA
					NA				ANKRD29
					NA				NA
					NA				WNT9B
					NA				NCMAP
					CFAP74				SRGAP3
					NA				CHRNB4
					NA				BMS1P10
					NA				KIAA1549L
					CDNF				NA
					NA				SLC14A2
					NA				KIAA2012
					NA				GALNTL6
					NA				GALNTL6
					NA				THEGL
					NA				A2MP1
					DEUP1				RPS10P7
					NA				NA
					PLB1				NA
					NA				ABCA4
					FAM20C				SULT6B1
					NA				SULT6B1
					NA				NA
					NA				RPS27P25
					UBE2L4				NA
					NA				NA
					HPD				ADCY2
					NA				A1CF
					CLEC12A				NA
					NA				LINC01447
					NA				USP41
					NA				AGBL1
					NA				A2MP1
					NA				F7
					TULP1				CCDC42
					NA				CADM4
					GASK1B				P3H2-AS1
					FOXO3B				ADCY2
					NLGN1				NA
					NA				NAA11
					MT4				A2M
					NA				MYCBPAP
					LINC01530				CCDC144CP
					NA				CLSTN2
					GRIA4				PIEZO2
					MIR4802				PLPPR1
					NA				NA
					ZNF213				NA
					TNK2-AS1				NA
					PSD				NA
					NA				C14orf132
					NA				TGFB3
					NA				NA
					NA				UNC13C
					NA				ARMC2
					ITGB7				PCOLCE-AS1
					NA
					DAO
					NA
					RPL39P16
					NA
					NA
					NA
					WAKMAR2
					H2BC18
					NA
					NA
					NA
					NA
					STX17-DT
					NA
					NA
					CASC16
					C4orf36
					NA
					NA
					LINC00689
					NA
					FAM71F2
					NA
					SDR42E2
					SDR42E2
					NA
					ALG1L9P
					FOXO3B
					NA
					EFCAB6
					NA
					NA
					NA
					PRR7-AS1
					NA
					EVPL
					TMC8
					TMC8
					DCDC2C
					NA
					NA
					NBEAP2
					NA
					NA
					ADCY1
					NA
					P3H2
					LBX1-AS1
					NA
					NA
					NA
					HRG
					NA
					CDKL2
					SLC29A4
					NA
					PENK
					AOX1
					VGLL1
					VGLL1
					DEUP1
					NA
					CASC16
					AOX1
					NA
					NA
					EEPD1
					NA
					NA
					JMJD1C-AS1
					MMP28
					NA
					KCNA6
					NA
					POLR2KP1
					ZMYND15
					ZMYND15
					ZMYND15
					NA
					NA
					RNF17
					CROT
					EFCAB6
					ZFPM2
					NA
					FSIP2-AS2
					NA
					NA
					NA
					NA
					NA
					NA
					NA
					PLXNA4
					PLXNA4
					TRDN-AS1
					TRDN-AS1
					NA
					NA
					NA
					DAGLA
					NA
					RPL7AP7
					NA
					GLRA4
					HECW1
					NA
					NA
					NA
					NA
					NA
					NA
					MEIKIN
					NA
					NA
					PSG2
					PSG2
					PSG2
					COL10A1
					SLC7A14
					NA
					NA
					NA
					NA
					NA
					NA
					NA
					RNU7-57P
					SAP30
					WDR49
					TPRX1
					NA
					NA
					DGKG
					NA
					NA
					ADCY1
					ADCY1
					CCL5
					PIWIL1
					NA
					NA
					FIZ1
					DNM1P51
					NA
					NA
					PCDHGA12
					NA
					NA
					SNORA59A
					NA
					NA
					ZNF316
					NA
					NA
					NA
					TENM4
					NA
					GABRA3
					SLC4A8-AS1
					NA
					NA
					DELEC1
					NA
					NA
					NA
					NA
					NA
					CACNG5
					NA
					C1QL3
					ADAMTS10
					ADAMTS10
					NA
					NA
					NA
					NA
					NA
					NA
					IGSF23
					NA
					NA
					NA
					NA
					NA
					KLK15
					NA
					NA
					YWHAEP7
					NA
					NA
					NA
					NA
					NA
					NA
					NA
					NA
					NA
					NA
					CUBN
					NA
					LINC01186
					LHX5
					RPS3AP33
					LINC01395
					AK8
					MIR6814
					NA
					NA
					NA
					RPS3P2
					HCG11
					CYP4V2
					TRIM31
					UBA7
					UBA7
					SNRPCP15
					C1orf226
					NA
					NA
					AIM2
					NA

[truncated: 23 more sheets: Figure 5E, Figure 5H, Figure 5G, Figure 6AB, Figure S2A, Figure S2B, Figure S2D, Figure S2E, Figure S4A-B, Figure S4C-D, Figure S4E-F, Figure S4G-H, Figure S4I-J, Figure S5D, Figure S5E, Figure S8A, Figure S8B, Figure S8C, Figure S10, Figure S11A …]
